# Supplementary material for: The crystal structure of iC3b-CR3 αI reveals a modular recognition of the main opsonin iC3b by the CR3 integrin receptor
Source: Nat Commun. 2022 Apr 12;13:1955. doi: 10.1038/s41467-022-29580-2 (PMC9005620; doi:10.1038/s41467-022-29580-2)
Supplement: Supplementary file 3 — Source Data [file 41467_2022_29580_MOESM3_ESM.xlsx]

## Sheet: Fig. 1b (SEC)
CR3_alphaI		iC3b		iC3b_CR3_alphaI
ml	UV280	ml	UV280	ml	UV280
0.00	0.00	-0.000054	-0.002066	-0.000167	0.002104
0.00	0.00	0.000778	0.003052	0.000665	0.004455
0.00	0.00	0.001609	0.004387	0.001496	0.005761
0.00	0.00	0.002441	0.005069	0.002328	0.004615
0.00	0.00	0.003272	0.005303	0.00316	0.006429
0.00	0.00	0.004104	0.006943	0.003991	0.007773
0.00	0.00	0.004936	0.007836	0.004822	0.007399
0.00	0.00	0.005767	0.008619	0.005654	0.007861
0.00	0.00	0.006599	0.009752	0.006485	0.007986
0.00	0.00	0.00743	0.010701	0.007317	0.007519
0.00	0.00	0.008262	0.011337	0.008149	0.007012
0.00	0.00	0.009094	0.012339	0.00898	0.006347
0.01	0.00	0.009925	0.013085	0.009812	0.005296
0.01	0.00	0.010757	0.014567	0.010643	0.004441
0.01	0.00	0.011588	0.015582	0.011474	0.003803
0.01	0.00	0.01242	0.016847	0.012306	0.003739
0.01	0.00	0.013252	0.018173	0.013137	0.004101
0.01	0.00	0.014083	0.018324	0.013969	0.002969
0.01	0.00	0.014915	0.01839	0.014801	0.003016
0.01	0.00	0.015746	0.019059	0.015632	0.003387
0.01	0.00	0.016578	0.018992	0.016464	0.004431
0.01	0.00	0.01741	0.019631	0.017295	0.004367
0.01	0.00	0.018241	0.019987	0.018126	0.004507
0.01	0.00	0.019073	0.020235	0.018958	0.004575
0.02	0.00	0.019904	0.020522	0.01979	0.005156
0.02	0.00	0.020736	0.021106	0.020621	0.00481
0.02	0.00	0.021567	0.021539	0.021453	0.004926
0.02	0.00	0.022399	0.021664	0.022284	0.005168
0.02	0.00	0.023231	0.022012	0.023116	0.004918
0.02	0.00	0.024062	0.022295	0.023947	0.004953
0.02	0.00	0.024894	0.021855	0.024778	0.004621
0.02	0.00	0.025725	0.0226	0.02561	0.004268
0.02	0.00	0.026557	0.023691	0.026442	0.004471
0.02	0.00	0.027389	0.02428	0.027273	0.004863
0.02	0.00	0.02822	0.024171	0.028105	0.003935
0.02	0.00	0.029052	0.025077	0.028936	0.004707
0.03	0.00	0.029883	0.026444	0.029768	0.004218
0.03	0.00	0.030715	0.027678	0.030599	0.00498
0.03	0.00	0.031547	0.029152	0.031431	0.005698
0.03	0.00	0.032378	0.030107	0.032262	0.006746
0.03	0.00	0.03321	0.031005	0.033094	0.007022
0.03	0.00	0.034041	0.030874	0.033925	0.007335
0.03	0.00	0.034873	0.030434	0.034757	0.007543
0.03	0.00	0.035704	0.030534	0.035588	0.008554
0.03	0.00	0.036536	0.030708	0.03642	0.008578
0.03	0.00	0.037368	0.030967	0.037251	0.008387
0.03	0.00	0.038199	0.031144	0.038083	0.008968
0.03	0.00	0.039031	0.031054	0.038914	0.009231
0.04	0.00	0.039863	0.030697	0.039746	0.01006
0.04	0.00	0.040694	0.030525	0.040577	0.009957
0.04	0.00	0.041526	0.030732	0.041409	0.010288
0.04	0.00	0.042357	0.030554	0.04224	0.009894
0.04	0.00	0.043189	0.030718	0.043072	0.010422
0.04	0.00	0.04402	0.031228	0.043903	0.010162
0.04	0.00	0.044852	0.03119	0.044735	0.010078
0.04	0.00	0.045684	0.030487	0.045566	0.009693
0.04	0.00	0.046515	0.030294	0.046398	0.010455
0.04	0.00	0.047347	0.029747	0.047229	0.009697
0.04	0.00	0.048178	0.0301	0.048061	0.011433
0.04	0.00	0.04901	0.030333	0.048892	0.01193
0.05	0.00	0.049842	0.030225	0.049724	0.012596
0.05	0.00	0.050673	0.029886	0.050555	0.012913
0.05	0.00	0.051505	0.030476	0.051387	0.014346
0.05	0.00	0.052336	0.030725	0.052218	0.014071
0.05	0.00	0.053168	0.03037	0.05305	0.015681
0.05	0.00	0.054	0.029811	0.053881	0.016085
0.05	0.00	0.054831	0.02898	0.054713	0.016315
0.05	0.00	0.055663	0.028677	0.055544	0.017397
0.05	0.00	0.056494	0.029232	0.056376	0.01824
0.05	0.00	0.057326	0.029395	0.057207	0.017526
0.05	0.00	0.058157	0.029986	0.058039	0.017566
0.05	0.00	0.058989	0.030241	0.05887	0.018001
0.06	0.00	0.059821	0.031284	0.059702	0.016958
0.06	0.00	0.060652	0.030855	0.060533	0.017222
0.06	0.00	0.061484	0.031272	0.061365	0.017746
0.06	0.00	0.062315	0.031149	0.062196	0.018063
0.06	0.00	0.063147	0.03015	0.063028	0.018138
0.06	0.00	0.063979	0.029636	0.063859	0.017359
0.06	0.00	0.06481	0.029644	0.064691	0.018553
0.06	0.00	0.065642	0.029151	0.065522	0.018897
0.06	0.00	0.066473	0.029464	0.066354	0.019262
0.06	0.00	0.067305	0.029985	0.067185	0.019932
0.06	0.00	0.068137	0.030042	0.068017	0.019775
0.06	0.00	0.068968	0.029266	0.068848	0.019028
0.07	0.00	0.0698	0.030334	0.06968	0.019642
0.07	0.00	0.070631	0.030107	0.070511	0.01931
0.07	0.00	0.071463	0.030317	0.071343	0.020069
0.07	0.00	0.072294	0.030282	0.072174	0.020066
0.07	0.00	0.073126	0.029495	0.073006	0.021576
0.07	0.00	0.073958	0.028824	0.073837	0.021447
0.07	0.00	0.074789	0.028692	0.074669	0.021965
0.07	0.00	0.075621	0.028617	0.0755	0.022017
0.07	0.00	0.076452	0.028133	0.076332	0.021408
0.07	0.00	0.077284	0.028807	0.077163	0.021421
0.07	0.00	0.078116	0.029285	0.077995	0.021249
0.07	0.00	0.078947	0.028782	0.078826	0.020578
0.07	0.01	0.079779	0.029088	0.079658	0.020152
0.08	0.01	0.08061	0.030694	0.080489	0.019953
0.08	0.01	0.081442	0.031939	0.081321	0.019559
0.08	0.01	0.082274	0.032271	0.082152	0.019912
0.08	0.01	0.083105	0.032659	0.082984	0.020128
0.08	0.01	0.083937	0.032434	0.083815	0.02045
0.08	0.01	0.084768	0.033293	0.084647	0.021002
0.08	0.01	0.0856	0.033187	0.085478	0.020639
0.08	0.01	0.086432	0.034551	0.08631	0.019955
0.08	0.01	0.087263	0.034853	0.087141	0.020083
0.08	0.01	0.088095	0.035198	0.087973	0.02053
0.08	0.01	0.088926	0.036016	0.088804	0.021419
0.08	0.01	0.089758	0.035713	0.089636	0.020527
0.09	0.01	0.09059	0.034833	0.090467	0.021082
0.09	0.01	0.091421	0.035092	0.091299	0.02047
0.09	0.01	0.092253	0.034465	0.09213	0.02045
0.09	0.01	0.093084	0.034402	0.092962	0.020419
0.09	0.01	0.093916	0.033455	0.093793	0.022079
0.09	0.01	0.094747	0.034136	0.094625	0.022927
0.09	0.01	0.095579	0.034222	0.095456	0.023746
0.09	0.01	0.096411	0.033022	0.096288	0.023801
0.09	0.01	0.097242	0.033058	0.097119	0.023986
0.09	0.01	0.098074	0.033019	0.097951	0.024475
0.09	0.01	0.098905	0.032453	0.098782	0.025197
0.09	0.01	0.099737	0.032352	0.099614	0.024787
0.10	0.01	0.100569	0.03119	0.100445	0.024946
0.10	0.01	0.1014	0.029287	0.101277	0.025987
0.10	0.01	0.102232	0.029713	0.102108	0.026241
0.10	0.01	0.103063	0.029684	0.10294	0.026124
0.10	0.01	0.103895	0.02976	0.103771	0.026186
0.10	0.01	0.104727	0.032116	0.104603	0.02678
0.10	0.01	0.105558	0.032508	0.105434	0.027355
0.10	0.01	0.10639	0.031866	0.106266	0.026879
0.10	0.01	0.107221	0.031777	0.107097	0.026805
0.10	0.01	0.108053	0.031864	0.107929	0.026911
0.10	0.01	0.108885	0.032442	0.10876	0.025827
0.10	0.01	0.109716	0.032716	0.109592	0.025609
0.11	0.01	0.110548	0.032784	0.110423	0.025753
0.11	0.01	0.111379	0.033088	0.111255	0.025856
0.11	0.01	0.112211	0.032751	0.112086	0.02624
0.11	0.01	0.113042	0.032224	0.112918	0.026091
0.11	0.01	0.113874	0.032164	0.113749	0.026458
0.11	0.01	0.114706	0.031948	0.114581	0.026173
0.11	0.01	0.115537	0.031491	0.115412	0.026806
0.11	0.01	0.116369	0.030228	0.116244	0.0273
0.11	0.01	0.1172	0.030242	0.117075	0.02745
0.11	0.01	0.118032	0.03149	0.117907	0.02773
0.11	0.01	0.118864	0.030984	0.118738	0.028213
0.11	0.01	0.119695	0.030482	0.11957	0.028731
0.12	0.01	0.120527	0.029866	0.120401	0.028877
0.12	0.01	0.121358	0.029729	0.121233	0.02896
0.12	0.01	0.12219	0.028345	0.122064	0.029573
0.12	0.01	0.123022	0.027753	0.122896	0.02991
0.12	0.01	0.123853	0.028284	0.123727	0.029833
0.12	0.01	0.124685	0.027466	0.124559	0.028954
0.12	0.01	0.125516	0.026798	0.12539	0.028392
0.12	0.01	0.126348	0.025743	0.126222	0.028286
0.12	0.01	0.12718	0.025806	0.127053	0.028574
0.12	0.01	0.128011	0.025232	0.127885	0.029239
0.12	0.01	0.128843	0.025035	0.128716	0.029811
0.12	0.01	0.129674	0.023767	0.129548	0.030049
0.13	0.01	0.130506	0.022202	0.130379	0.030492
0.13	0.01	0.131338	0.020495	0.131211	0.031229
0.13	0.01	0.132169	0.020464	0.132042	0.031337
0.13	0.01	0.133001	0.018837	0.132874	0.03197
0.13	0.01	0.133832	0.01941	0.133705	0.031822
0.13	0.01	0.134664	0.01927	0.134537	0.031198
0.13	0.01	0.135495	0.019557	0.135368	0.030492
0.13	0.01	0.136327	0.018322	0.1362	0.029617
0.13	0.01	0.137159	0.018148	0.137031	0.029679
0.13	0.02	0.13799	0.019209	0.137863	0.029414
0.13	0.02	0.138822	0.019676	0.138694	0.028715
0.13	0.02	0.139653	0.019495	0.139526	0.027785
0.14	0.01	0.140485	0.019258	0.140357	0.027102
0.14	0.01	0.141317	0.019652	0.141189	0.02669
0.14	0.02	0.142148	0.020456	0.14202	0.026129
0.14	0.02	0.14298	0.021211	0.142852	0.025773
0.14	0.02	0.143811	0.022146	0.143683	0.026359
0.14	0.01	0.144643	0.022098	0.144515	0.026405
0.14	0.01	0.145475	0.022539	0.145346	0.02592
0.14	0.01	0.146306	0.021482	0.146178	0.025636
0.14	0.01	0.147138	0.020818	0.147009	0.02549
0.14	0.01	0.147969	0.020724	0.147841	0.025253
0.14	0.01	0.148801	0.021074	0.148672	0.025514
0.14	0.02	0.149632	0.021172	0.149504	0.025801
0.15	0.02	0.150464	0.020851	0.150335	0.026417
0.15	0.02	0.151296	0.021042	0.151167	0.027448
0.15	0.02	0.152127	0.021657	0.151998	0.028913
0.15	0.01	0.152959	0.021832	0.15283	0.029179
0.15	0.02	0.15379	0.02258	0.153661	0.029236
0.15	0.02	0.154622	0.02264	0.154493	0.029235
0.15	0.02	0.155454	0.022552	0.155324	0.029265
0.15	0.02	0.156285	0.022765	0.156156	0.028884
0.15	0.02	0.157117	0.023614	0.156987	0.02857
0.15	0.02	0.157948	0.024359	0.157819	0.028668
0.15	0.02	0.15878	0.023524	0.15865	0.02923
0.15	0.02	0.159612	0.023325	0.159482	0.029901
0.16	0.02	0.160443	0.023345	0.160313	0.02994
0.16	0.02	0.161275	0.023727	0.161145	0.030035
0.16	0.02	0.162106	0.024781	0.161976	0.030787
0.16	0.02	0.162938	0.024979	0.162808	0.03143
0.16	0.02	0.163769	0.02535	0.163639	0.031595
0.16	0.02	0.164601	0.025678	0.164471	0.031693
0.16	0.02	0.165433	0.025365	0.165302	0.031472
0.16	0.02	0.166264	0.026279	0.166134	0.032011
0.16	0.02	0.167096	0.027736	0.166965	0.032959
0.16	0.02	0.167928	0.028197	0.167797	0.033535
0.16	0.02	0.168759	0.028487	0.168628	0.034204
0.16	0.02	0.169591	0.028511	0.16946	0.034385
0.17	0.02	0.170422	0.028785	0.170291	0.034545
0.17	0.02	0.171254	0.030055	0.171123	0.034222
0.17	0.02	0.172085	0.03136	0.171955	0.033794
0.17	0.02	0.172917	0.032709	0.172786	0.032699
0.17	0.02	0.173749	0.033455	0.173617	0.031506
0.17	0.02	0.17458	0.034964	0.174449	0.031085
0.17	0.02	0.175412	0.035165	0.17528	0.031014
0.17	0.02	0.176243	0.035083	0.176112	0.030805
0.17	0.02	0.177075	0.0362	0.176943	0.030471
0.17	0.02	0.177907	0.037091	0.177775	0.030701
0.17	0.02	0.178738	0.037475	0.178607	0.030785
0.17	0.02	0.17957	0.037746	0.179438	0.03114
0.18	0.02	0.180401	0.036732	0.180269	0.031455
0.18	0.02	0.181233	0.036643	0.181101	0.031295
0.18	0.02	0.182065	0.037484	0.181932	0.031398
0.18	0.02	0.182896	0.037457	0.182764	0.031589
0.18	0.01	0.183728	0.037562	0.183596	0.03196
0.18	0.01	0.184559	0.037956	0.184427	0.032123
0.18	0.01	0.185391	0.037733	0.185259	0.031403
0.18	0.02	0.186222	0.037358	0.18609	0.031353
0.18	0.02	0.187054	0.037308	0.186921	0.032297
0.18	0.02	0.187886	0.037021	0.187753	0.032638
0.18	0.02	0.188717	0.037834	0.188585	0.032807
0.18	0.02	0.189549	0.03862	0.189416	0.032945
0.19	0.02	0.19038	0.038474	0.190248	0.032821
0.19	0.02	0.191212	0.039123	0.191079	0.032862
0.19	0.01	0.192044	0.038972	0.191911	0.033423
0.19	0.02	0.192875	0.038924	0.192742	0.033863
0.19	0.02	0.193707	0.038157	0.193573	0.033495
0.19	0.02	0.194538	0.037427	0.194405	0.033166
0.19	0.01	0.19537	0.037039	0.195237	0.032626
0.19	0.01	0.196202	0.037555	0.196068	0.032393
0.19	0.01	0.197033	0.038794	0.1969	0.03285
0.19	0.01	0.197865	0.039509	0.197731	0.032777
0.19	0.01	0.198696	0.039087	0.198563	0.032017
0.19	0.01	0.199528	0.039939	0.199394	0.031297
0.20	0.01	0.200359	0.04107	0.200226	0.031163
0.20	0.01	0.201191	0.042294	0.201057	0.031646
0.20	0.01	0.202023	0.04217	0.201889	0.032527
0.20	0.01	0.202854	0.041744	0.20272	0.032717
0.20	0.01	0.203686	0.042546	0.203552	0.032271
0.20	0.01	0.204517	0.043856	0.204383	0.031699
0.20	0.01	0.205349	0.043907	0.205215	0.031056
0.20	0.01	0.206181	0.043758	0.206046	0.03055
0.20	0.01	0.207012	0.043996	0.206878	0.030564
0.20	0.01	0.207844	0.04312	0.207709	0.030257
0.20	0.01	0.208675	0.042683	0.208541	0.029717
0.20	0.01	0.209507	0.043174	0.209372	0.029559
0.21	0.01	0.210339	0.043122	0.210204	0.028777
0.21	0.01	0.21117	0.043424	0.211035	0.028398
0.21	0.01	0.212002	0.043847	0.211867	0.028421
0.21	0.01	0.212833	0.043329	0.212698	0.028463
0.21	0.01	0.213665	0.042783	0.21353	0.02846
0.21	0.01	0.214497	0.042033	0.214361	0.028691
0.21	0.01	0.215328	0.041765	0.215193	0.029964
0.21	0.01	0.21616	0.041924	0.216024	0.031128
0.21	0.01	0.216991	0.042065	0.216856	0.031443
0.21	0.01	0.217823	0.043057	0.217687	0.031658
0.21	0.01	0.218655	0.04237	0.218519	0.032118
0.21	0.01	0.219486	0.041794	0.21935	0.032389
0.22	0.01	0.220318	0.041484	0.220182	0.032165
0.22	0.01	0.221149	0.041667	0.221013	0.031715
0.22	0.01	0.221981	0.043142	0.221845	0.031548
0.22	0.01	0.222812	0.04337	0.222676	0.031594
0.22	0.01	0.223644	0.042446	0.223508	0.032133
0.22	0.01	0.224476	0.041582	0.224339	0.032643
0.22	0.01	0.225307	0.041517	0.225171	0.03318
0.22	0.01	0.226139	0.041345	0.226002	0.033563
0.22	0.01	0.22697	0.040654	0.226834	0.033844
0.22	0.01	0.227802	0.040335	0.227665	0.033491
0.22	0.01	0.228634	0.039993	0.228497	0.032274
0.22	0.01	0.229465	0.039869	0.229328	0.032279
0.23	0.01	0.230297	0.039359	0.23016	0.032588
0.23	0.00	0.231128	0.038867	0.230991	0.032705
0.23	0.00	0.23196	0.039101	0.231823	0.033151
0.23	0.00	0.232792	0.039334	0.232654	0.033347
0.23	0.00	0.233623	0.039703	0.233486	0.032888
0.23	0.00	0.234455	0.039322	0.234317	0.032375
0.23	0.00	0.235286	0.039195	0.235149	0.031533
0.23	0.00	0.236118	0.039141	0.23598	0.030568
0.23	0.00	0.23695	0.038759	0.236812	0.030456
0.23	0.00	0.237781	0.038632	0.237643	0.03093
0.23	0.00	0.238613	0.038269	0.238475	0.031141
0.23	0.00	0.239444	0.037725	0.239306	0.031253
0.24	0.00	0.240276	0.0376	0.240138	0.031624
0.24	0.00	0.241107	0.036906	0.240969	0.031379
0.24	0.00	0.241939	0.036553	0.241801	0.03063
0.24	0.00	0.242771	0.035065	0.242632	0.02941
0.24	0.00	0.243602	0.034668	0.243464	0.028011
0.24	0.00	0.244434	0.034524	0.244295	0.027601
0.24	0.00	0.245265	0.033568	0.245127	0.028276
0.24	0.00	0.246097	0.031898	0.245958	0.028943
0.24	0.00	0.246929	0.031392	0.24679	0.029442
0.24	0.00	0.24776	0.030395	0.247621	0.029532
0.24	0.00	0.248592	0.029952	0.248453	0.029634
0.24	0.00	0.249423	0.030247	0.249284	0.028761
0.25	0.00	0.250255	0.030211	0.250116	0.028168
0.25	0.00	0.251087	0.029734	0.250947	0.028424
0.25	0.00	0.251918	0.0295	0.251779	0.029166
0.25	0.00	0.25275	0.029227	0.25261	0.030058
0.25	0.00	0.253581	0.029235	0.253442	0.029745
0.25	0.00	0.254413	0.029304	0.254273	0.029874
0.25	0.00	0.255244	0.028771	0.255105	0.03075
0.25	0.00	0.256076	0.029517	0.255936	0.031459
0.25	0.00	0.256908	0.030284	0.256768	0.031053
0.25	0.00	0.257739	0.029728	0.257599	0.030693
0.25	0.00	0.258571	0.029101	0.258431	0.031084
0.25	0.00	0.259403	0.028508	0.259262	0.03216
0.26	0.00	0.260234	0.028288	0.260094	0.032631
0.26	0.00	0.261066	0.028976	0.260925	0.032568
0.26	0.00	0.261897	0.029593	0.261757	0.032523
0.26	0.01	0.262729	0.029211	0.262588	0.033407
0.26	0.00	0.26356	0.028177	0.26342	0.034531
0.26	0.00	0.264392	0.027752	0.264251	0.035501
0.26	0.00	0.265224	0.028117	0.265083	0.035253
0.26	0.00	0.266055	0.028701	0.265914	0.034986
0.26	0.00	0.266887	0.028676	0.266746	0.035083
0.26	0.00	0.267718	0.029039	0.267577	0.034625
0.26	0.00	0.26855	0.02975	0.268409	0.035246
0.26	0.00	0.269382	0.030068	0.26924	0.035466
0.27	0.00	0.270213	0.029926	0.270072	0.036205
0.27	0.00	0.271045	0.029652	0.270903	0.036216
0.27	0.00	0.271876	0.030194	0.271735	0.0359
0.27	0.00	0.272708	0.031005	0.272566	0.03581
0.27	0.00	0.27354	0.030827	0.273398	0.035295
0.27	0.00	0.274371	0.03014	0.274229	0.035137
0.27	0.00	0.275203	0.029722	0.275061	0.035395
0.27	0.00	0.276034	0.029065	0.275892	0.03464
0.27	0.00	0.276866	0.028752	0.276724	0.034355
0.27	0.00	0.277697	0.02932	0.277555	0.035335
0.27	0.00	0.278529	0.030004	0.278387	0.036279
0.27	0.00	0.279361	0.02959	0.279218	0.035814
0.28	0.00	0.280192	0.028978	0.28005	0.035293
0.28	0.00	0.281024	0.028231	0.280881	0.035248
0.28	0.00	0.281855	0.028165	0.281713	0.03574
0.28	0.00	0.282687	0.028306	0.282544	0.036444
0.28	0.00	0.283519	0.028021	0.283376	0.037195
0.28	0.00	0.28435	0.028298	0.284207	0.037439
0.28	0.00	0.285182	0.028035	0.285039	0.037657
0.28	0.00	0.286013	0.027428	0.28587	0.038048
0.28	0.00	0.286845	0.02711	0.286702	0.037696
0.28	0.00	0.287677	0.027008	0.287533	0.036869
0.28	0.00	0.288508	0.027516	0.288365	0.036849
0.28	0.00	0.28934	0.028422	0.289196	0.03686
0.29	0.00	0.290171	0.028987	0.290028	0.036384
0.29	0.00	0.291003	0.029253	0.290859	0.036306
0.29	0.00	0.291834	0.029523	0.291691	0.036705
0.29	0.00	0.292666	0.029537	0.292522	0.036739
0.29	0.00	0.293498	0.029586	0.293354	0.036649
0.29	0.00	0.294329	0.029576	0.294185	0.035778
0.29	0.00	0.295161	0.029426	0.295017	0.036067
0.29	0.00	0.295992	0.029499	0.295848	0.036047
0.29	0.00	0.296824	0.02992	0.29668	0.035079
0.29	-0.01	0.297656	0.03002	0.297511	0.034814
0.29	-0.01	0.298487	0.029528	0.298343	0.035456
0.29	-0.01	0.299319	0.02968	0.299174	0.034686
0.30	-0.01	0.30015	0.030206	0.300006	0.034435
0.30	-0.01	0.300982	0.030359	0.300837	0.033991
0.30	-0.01	0.301814	0.030473	0.301669	0.033788
0.30	-0.01	0.302645	0.030796	0.3025	0.034418
0.30	-0.01	0.303477	0.031025	0.303332	0.034004
0.30	-0.01	0.304308	0.031096	0.304163	0.033148
0.30	-0.01	0.30514	0.03144	0.304995	0.033015
0.30	-0.01	0.305972	0.031493	0.305826	0.032845
0.30	-0.01	0.306803	0.031147	0.306658	0.033553
0.30	-0.01	0.307635	0.031061	0.307489	0.033453
0.30	0.00	0.308466	0.031321	0.308321	0.032621
0.30	0.00	0.309298	0.031044	0.309152	0.032949
0.31	0.00	0.31013	0.030318	0.309984	0.03326
0.31	0.00	0.310961	0.029931	0.310815	0.03337
0.31	0.00	0.311793	0.030273	0.311647	0.033805
0.31	0.01	0.312624	0.031106	0.312478	0.033835
0.31	0.01	0.313456	0.031306	0.31331	0.034485
0.31	0.02	0.314287	0.031	0.314141	0.034592
0.31	0.03	0.315119	0.031344	0.314973	0.034842
0.31	0.04	0.315951	0.031466	0.315804	0.034203
0.31	0.05	0.316782	0.031281	0.316636	0.033188
0.31	0.06	0.317614	0.032082	0.317467	0.033665
0.31	0.07	0.318445	0.032946	0.318299	0.034239
0.31	0.08	0.319277	0.032969	0.31913	0.034805
0.32	0.10	0.320109	0.032835	0.319962	0.034041
0.32	0.11	0.32094	0.033337	0.320793	0.033602
0.32	0.12	0.321772	0.034138	0.321625	0.03372
0.32	0.14	0.322603	0.034949	0.322456	0.033381
0.32	0.15	0.323435	0.035343	0.323288	0.033187
0.32	0.16	0.324267	0.035181	0.324119	0.032658
0.32	0.18	0.325098	0.035173	0.324951	0.03228
0.32	0.19	0.32593	0.034937	0.325782	0.032241
0.32	0.20	0.326761	0.03502	0.326614	0.033038
0.32	0.22	0.327593	0.035971	0.327445	0.033155
0.32	0.23	0.328424	0.036898	0.328277	0.033275
0.32	0.25	0.329256	0.037352	0.329108	0.033751
0.33	0.26	0.330088	0.037302	0.32994	0.032805
0.33	0.28	0.330919	0.037129	0.330771	0.032694
0.33	0.29	0.331751	0.036965	0.331603	0.032464
0.33	0.31	0.332582	0.036363	0.332434	0.032538
0.33	0.32	0.333414	0.035933	0.333266	0.032754
0.33	0.34	0.334246	0.03573	0.334097	0.031751
0.33	0.35	0.335077	0.036204	0.334929	0.031209
0.33	0.37	0.335909	0.036883	0.33576	0.031334
0.33	0.38	0.33674	0.03752	0.336592	0.031267
0.33	0.40	0.337572	0.037964	0.337423	0.030719
0.33	0.41	0.338404	0.038298	0.338255	0.030517
0.33	0.43	0.339235	0.038076	0.339086	0.029967
0.34	0.44	0.340067	0.038018	0.339918	0.029241
0.34	0.46	0.340898	0.038049	0.34075	0.029534
0.34	0.47	0.34173	0.037833	0.341581	0.029496
0.34	0.49	0.342562	0.0377	0.342412	0.029026
0.34	0.50	0.343393	0.037781	0.343244	0.028629
0.34	0.51	0.344225	0.037715	0.344075	0.028579
0.34	0.53	0.345056	0.037225	0.344907	0.029515
0.34	0.54	0.345888	0.037378	0.345738	0.029533
0.34	0.56	0.34672	0.037373	0.34657	0.027564
0.34	0.57	0.347551	0.0371	0.347401	0.027551
0.34	0.58	0.348383	0.037582	0.348233	0.026334
0.34	0.60	0.349214	0.038023	0.349064	0.02601
0.35	0.61	0.350046	0.038222	0.349896	0.025895
0.35	0.62	0.350878	0.037975	0.350727	0.025784
0.35	0.64	0.351709	0.038182	0.351559	0.024979
0.35	0.65	0.352541	0.038188	0.352391	0.023771
0.35	0.66	0.353372	0.037748	0.353222	0.021969
0.35	0.67	0.354204	0.03727	0.354053	0.021518
0.35	0.68	0.355035	0.036789	0.354885	0.020861
0.35	0.69	0.355867	0.036324	0.355716	0.019868
0.35	0.70	0.356699	0.035548	0.356548	0.020033
0.35	0.71	0.35753	0.034977	0.357379	0.02058
0.35	0.71	0.358362	0.034459	0.358211	0.021007
0.35	0.72	0.359193	0.033879	0.359043	0.02132
0.36	0.72	0.360025	0.033111	0.359874	0.021308
0.36	0.73	0.360857	0.032128	0.360705	0.020158
0.36	0.73	0.361688	0.031402	0.361537	0.019765
0.36	0.74	0.36252	0.030864	0.362368	0.019588
0.36	0.74	0.363351	0.030322	0.3632	0.019949
0.36	0.74	0.364183	0.029722	0.364032	0.019995
0.36	0.75	0.365015	0.029094	0.364863	0.020027
0.36	0.75	0.365846	0.028493	0.365695	0.019189
0.36	0.75	0.366678	0.027902	0.366526	0.019245
0.36	0.76	0.367509	0.027887	0.367357	0.018594
0.36	0.76	0.368341	0.027769	0.368189	0.016892
0.36	0.76	0.369172	0.027371	0.369021	0.015898
0.37	0.76	0.370004	0.026609	0.369852	0.014719
0.37	0.76	0.370836	0.026256	0.370684	0.013257
0.37	0.76	0.371667	0.025606	0.371515	0.013669
0.37	0.77	0.372499	0.025639	0.372347	0.01313
0.37	0.77	0.37333	0.025492	0.373178	0.013448
0.37	0.77	0.374162	0.02559	0.374009	0.014159
0.37	0.77	0.374994	0.025124	0.374841	0.014484
0.37	0.77	0.375825	0.02439	0.375673	0.01516
0.37	0.77	0.376657	0.023521	0.376504	0.015527
0.37	0.77	0.377488	0.022208	0.377336	0.015203
0.37	0.77	0.37832	0.020926	0.378167	0.01424
0.37	0.77	0.379152	0.019827	0.378999	0.014445
0.38	0.77	0.379983	0.018874	0.37983	0.013534
0.38	0.77	0.380815	0.018671	0.380662	0.013861
0.38	0.77	0.381646	0.017763	0.381493	0.013939
0.38	0.77	0.382478	0.016814	0.382325	0.013355
0.38	0.77	0.383309	0.015706	0.383156	0.012597
0.38	0.77	0.384141	0.014765	0.383988	0.012693
0.38	0.77	0.384973	0.0135	0.384819	0.01179
0.38	0.77	0.385804	0.012608	0.385651	0.010801
0.38	0.77	0.386636	0.012122	0.386482	0.009723
0.38	0.77	0.387468	0.011582	0.387314	0.009474
0.38	0.77	0.388299	0.011153	0.388145	0.010048
0.38	0.77	0.389131	0.011316	0.388977	0.010011
0.39	0.77	0.389962	0.011084	0.389808	0.010001
0.39	0.77	0.390794	0.010487	0.39064	0.010298
0.39	0.77	0.391625	0.009744	0.391471	0.01019
0.39	0.77	0.392457	0.009597	0.392303	0.00996
0.39	0.77	0.393289	0.009113	0.393134	0.010355
0.39	0.76	0.39412	0.008722	0.393966	0.011586
0.39	0.76	0.394952	0.008498	0.394797	0.012742
0.39	0.76	0.395783	0.007499	0.395629	0.013362
0.39	0.75	0.396615	0.006498	0.39646	0.014141
0.39	0.75	0.397447	0.005664	0.397292	0.015584
0.39	0.75	0.398278	0.005739	0.398123	0.016859
0.39	0.74	0.39911	0.005074	0.398955	0.018109
0.40	0.74	0.399941	0.004946	0.399786	0.021556
0.40	0.73	0.400773	0.004832	0.400618	0.02527
0.40	0.73	0.401605	0.004456	0.401449	0.02995
0.40	0.72	0.402436	0.004725	0.402281	0.036837
0.40	0.71	0.403268	0.004744	0.403112	0.044752
0.40	0.71	0.404099	0.003516	0.403944	0.053117
0.40	0.70	0.404931	0.003072	0.404775	0.060151
0.40	0.70	0.405762	0.00266	0.405607	0.069472
0.40	0.69	0.406594	0.002099	0.406438	0.078088
0.40	0.69	0.407426	0.002082	0.40727	0.088765
0.40	0.68	0.408257	0.002455	0.408101	0.098262
0.40	0.67	0.409089	0.002216	0.408933	0.109135
0.41	0.67	0.40992	0.001684	0.409764	0.119891
0.41	0.66	0.410752	0.001237	0.410596	0.130394
0.41	0.66	0.411584	0.000568	0.411427	0.141532
0.41	0.65	0.412415	-0.000467	0.412259	0.153227
0.41	0.65	0.413247	-0.000621	0.41309	0.163833
0.41	0.64	0.414078	-0.001276	0.413922	0.174737
0.41	0.63	0.41491	-0.001648	0.414753	0.185256
0.41	0.63	0.415742	-0.001589	0.415585	0.195611
0.41	0.62	0.416573	-0.002091	0.416416	0.205664
0.41	0.62	0.417405	-0.002254	0.417248	0.216632
0.41	0.61	0.418236	-0.002326	0.418079	0.226952
0.41	0.60	0.419068	-0.001976	0.418911	0.237402
0.42	0.60	0.419899	-0.002116	0.419742	0.248859
0.42	0.60	0.420731	-0.002715	0.420574	0.259782
0.42	0.59	0.421563	-0.002846	0.421405	0.272591
0.42	0.59	0.422394	-0.002986	0.422237	0.283765
0.42	0.58	0.423226	-0.003092	0.423068	0.295491
0.42	0.58	0.424057	-0.002517	0.4239	0.306926
0.42	0.57	0.424889	-0.001648	0.424731	0.318951
0.42	0.57	0.425721	-0.001803	0.425563	0.329271
0.42	0.56	0.426552	-0.000972	0.426394	0.341501
0.42	0.56	0.427384	-0.000796	0.427226	0.353238
0.42	0.56	0.428215	-0.001171	0.428057	0.363588
0.42	0.55	0.429047	-0.001421	0.428889	0.374283
0.43	0.55	0.429879	-0.000792	0.42972	0.385453
0.43	0.55	0.43071	-0.001272	0.430552	0.395733
0.43	0.54	0.431542	-0.001927	0.431383	0.407529
0.43	0.54	0.432373	-0.002107	0.432215	0.417539
0.43	0.53	0.433205	-0.002909	0.433046	0.428989
0.43	0.53	0.434037	-0.003076	0.433878	0.438981
0.43	0.53	0.434868	-0.003237	0.434709	0.449029
0.43	0.52	0.4357	-0.003297	0.435541	0.459048
0.43	0.52	0.436531	-0.003237	0.436372	0.469781
0.43	0.51	0.437363	-0.003039	0.437204	0.479622
0.43	0.51	0.438195	-0.002266	0.438035	0.48913
0.43	0.51	0.439026	-0.001171	0.438867	0.499087
0.44	0.50	0.439858	-0.000669	0.439698	0.508239
0.44	0.50	0.440689	0.001149	0.44053	0.518099
0.44	0.50	0.441521	0.002241	0.441361	0.525954
0.44	0.49	0.442352	0.002259	0.442193	0.532966
0.44	0.49	0.443184	0.002655	0.443024	0.539885
0.44	0.49	0.444016	0.004	0.443856	0.545121
0.44	0.49	0.444847	0.005907	0.444687	0.549713
0.44	0.48	0.445679	0.00973	0.445519	0.555101
0.44	0.48	0.44651	0.0119	0.44635	0.560847
0.44	0.48	0.447342	0.014323	0.447182	0.565125
0.44	0.47	0.448174	0.017686	0.448013	0.569911
0.44	0.47	0.449005	0.020724	0.448845	0.574038
0.45	0.47	0.449837	0.023693	0.449676	0.578388
0.45	0.46	0.450668	0.027823	0.450508	0.581091
0.45	0.46	0.4515	0.031947	0.451339	0.585641
0.45	0.46	0.452332	0.035326	0.452171	0.588932
0.45	0.46	0.453163	0.039895	0.453002	0.59194
0.45	0.46	0.453995	0.04452	0.453834	0.595161
0.45	0.45	0.454826	0.048484	0.454665	0.598412
0.45	0.45	0.455658	0.052683	0.455497	0.601493
0.45	0.45	0.45649	0.056901	0.456328	0.604752
0.45	0.45	0.457321	0.06047	0.45716	0.607137
0.45	0.44	0.458153	0.06543	0.457991	0.61012
0.45	0.44	0.458984	0.070036	0.458823	0.612443
0.46	0.44	0.459816	0.074372	0.459654	0.614632
0.46	0.44	0.460647	0.078726	0.460486	0.617196
0.46	0.44	0.461479	0.083272	0.461317	0.619084
0.46	0.44	0.462311	0.088538	0.462149	0.621353
0.46	0.43	0.463142	0.09383	0.46298	0.622844
0.46	0.43	0.463974	0.098658	0.463812	0.623581
0.46	0.43	0.464805	0.103511	0.464643	0.624255
0.46	0.43	0.465637	0.108238	0.465475	0.624861
0.46	0.43	0.466469	0.113633	0.466306	0.624559
0.46	0.43	0.4673	0.119277	0.467138	0.626279
0.46	0.42	0.468132	0.124605	0.467969	0.626949
0.46	0.42	0.468963	0.129939	0.468801	0.626736
0.46	0.42	0.469795	0.135608	0.469632	0.62749
0.47	0.42	0.470627	0.141049	0.470464	0.628762
0.47	0.42	0.471458	0.145195	0.471295	0.62952
0.47	0.41	0.47229	0.151711	0.472127	0.629941
0.47	0.41	0.473121	0.15857	0.472958	0.629859
0.47	0.41	0.473953	0.164018	0.47379	0.630901
0.47	0.41	0.474784	0.170419	0.474621	0.631016
0.47	0.41	0.475616	0.175956	0.475453	0.631254
0.47	0.41	0.476448	0.182856	0.476284	0.631461
0.47	0.40	0.477279	0.189798	0.477116	0.63163
0.47	0.40	0.478111	0.19629	0.477947	0.631698
0.47	0.40	0.478943	0.203384	0.478779	0.631782
0.47	0.40	0.479774	0.209834	0.47961	0.63286
0.48	0.40	0.480606	0.216594	0.480442	0.632979
0.48	0.40	0.481437	0.223	0.481273	0.633473
0.48	0.40	0.482269	0.229486	0.482105	0.631815
0.48	0.40	0.4831	0.234726	0.482936	0.631024
0.48	0.39	0.483932	0.241993	0.483768	0.629876
0.48	0.39	0.484764	0.24976	0.484599	0.627735
0.48	0.39	0.485595	0.256131	0.485431	0.626024
0.48	0.39	0.486427	0.261221	0.486262	0.623062
0.48	0.39	0.487258	0.265674	0.487094	0.61896
0.48	0.39	0.48809	0.271523	0.487925	0.614912
0.48	0.39	0.488922	0.276886	0.488757	0.610048
0.48	0.39	0.489753	0.281948	0.489588	0.605879
0.49	0.39	0.490585	0.286624	0.49042	0.600425
0.49	0.39	0.491416	0.292359	0.491251	0.595443
0.49	0.39	0.492248	0.29633	0.492083	0.590802
0.49	0.39	0.49308	0.299586	0.492914	0.585277
0.49	0.38	0.493911	0.304888	0.493746	0.58106
0.49	0.38	0.494743	0.309055	0.494577	0.576024
0.49	0.38	0.495574	0.313309	0.495409	0.571619
0.49	0.38	0.496406	0.317827	0.49624	0.567365
0.49	0.38	0.497237	0.322243	0.497072	0.562836
0.49	0.38	0.498069	0.325622	0.497903	0.557426
0.49	0.38	0.498901	0.330139	0.498735	0.553128
0.49	0.37	0.499732	0.333242	0.499566	0.547678
0.50	0.37	0.500564	0.337933	0.500398	0.542931
0.50	0.37	0.501395	0.34176	0.501229	0.538408
0.50	0.37	0.502227	0.345114	0.502061	0.533904
0.50	0.37	0.503059	0.348287	0.502892	0.528959
0.50	0.37	0.50389	0.351292	0.503724	0.523877
0.50	0.36	0.504722	0.353783	0.504555	0.519587
0.50	0.36	0.505553	0.357148	0.505387	0.515173
0.50	0.36	0.506385	0.360295	0.506218	0.510086
0.50	0.36	0.507217	0.363385	0.50705	0.506102
0.50	0.36	0.508048	0.365474	0.507881	0.502709
0.50	0.36	0.50888	0.36829	0.508713	0.497988
0.50	0.36	0.509711	0.37125	0.509544	0.493357
0.51	0.36	0.510543	0.374131	0.510376	0.489149
0.51	0.35	0.511374	0.37546	0.511207	0.485139
0.51	0.35	0.512206	0.377266	0.512039	0.48104
0.51	0.35	0.513038	0.379686	0.512871	0.476926
0.51	0.35	0.513869	0.380159	0.513702	0.47262
0.51	0.35	0.514701	0.381417	0.514534	0.468456
0.51	0.35	0.515532	0.383541	0.515365	0.464127
0.51	0.34	0.516364	0.385318	0.516196	0.460237
0.51	0.34	0.517196	0.386826	0.517028	0.456922
0.51	0.34	0.518027	0.387297	0.517859	0.453167
0.51	0.34	0.518859	0.387703	0.518691	0.449768
0.51	0.34	0.51969	0.387789	0.519522	0.445918
0.52	0.34	0.520522	0.387601	0.520354	0.442971
0.52	0.33	0.521354	0.388578	0.521185	0.43924
0.52	0.33	0.522185	0.389028	0.522017	0.435525
0.52	0.33	0.523017	0.389005	0.522848	0.43169
0.52	0.33	0.523848	0.388891	0.52368	0.42886
0.52	0.33	0.52468	0.390313	0.524512	0.425326
0.52	0.33	0.525512	0.390231	0.525343	0.422019
0.52	0.32	0.526343	0.38956	0.526175	0.419016
0.52	0.32	0.527175	0.38851	0.527006	0.415469
0.52	0.32	0.528006	0.389391	0.527838	0.412994
0.52	0.32	0.528838	0.389561	0.528669	0.411867
0.52	0.32	0.52967	0.390225	0.5295	0.410214
0.53	0.31	0.530501	0.38928	0.530332	0.408528
0.53	0.31	0.531333	0.388648	0.531163	0.406386
0.53	0.31	0.532164	0.388016	0.531995	0.405016
0.53	0.31	0.532996	0.38651	0.532826	0.402825
0.53	0.31	0.533827	0.385367	0.533658	0.400736
0.53	0.30	0.534659	0.385426	0.534489	0.399093
0.53	0.30	0.535491	0.384376	0.535321	0.396451
0.53	0.30	0.536322	0.382224	0.536153	0.394385
0.53	0.30	0.537154	0.380267	0.536984	0.391978
0.53	0.30	0.537985	0.379078	0.537816	0.389564
0.53	0.29	0.538817	0.376939	0.538647	0.387191
0.53	0.29	0.539649	0.375795	0.539479	0.385203
0.54	0.29	0.54048	0.374449	0.54031	0.383215
0.54	0.29	0.541312	0.373197	0.541142	0.381892
0.54	0.29	0.542143	0.370318	0.541973	0.379776
0.54	0.29	0.542975	0.369444	0.542804	0.377901
0.54	0.28	0.543807	0.36784	0.543636	0.376153
0.54	0.28	0.544638	0.366682	0.544467	0.375077
0.54	0.28	0.54547	0.365464	0.545299	0.373739
0.54	0.28	0.546301	0.363632	0.54613	0.372373
0.54	0.28	0.547133	0.361392	0.546962	0.371902
0.54	0.28	0.547964	0.360887	0.547794	0.371326
0.54	0.27	0.548796	0.358884	0.548625	0.369749
0.54	0.27	0.549628	0.357322	0.549457	0.368005
0.55	0.27	0.550459	0.354717	0.550288	0.366594
0.55	0.27	0.551291	0.352174	0.55112	0.365706
0.55	0.27	0.552122	0.349952	0.551951	0.364108
0.55	0.27	0.552954	0.349349	0.552783	0.362835
0.55	0.26	0.553786	0.348504	0.553614	0.361866
0.55	0.26	0.554617	0.34715	0.554446	0.361227
0.55	0.26	0.555449	0.34617	0.555277	0.360215
0.55	0.26	0.55628	0.344537	0.556108	0.359515
0.55	0.26	0.557112	0.343652	0.55694	0.358826
0.55	0.26	0.557944	0.343107	0.557772	0.358488
0.55	0.25	0.558775	0.340459	0.558603	0.357357
0.55	0.25	0.559607	0.339121	0.559435	0.356674
0.56	0.25	0.560438	0.337602	0.560266	0.356377
0.56	0.25	0.56127	0.336522	0.561098	0.356086
0.56	0.25	0.562102	0.336216	0.561929	0.355091
0.56	0.25	0.562933	0.334362	0.562761	0.354047
0.56	0.25	0.563765	0.331743	0.563592	0.353638
0.56	0.24	0.564596	0.331179	0.564424	0.352878
0.56	0.24	0.565428	0.329372	0.565255	0.351893
0.56	0.24	0.56626	0.327608	0.566087	0.351202
0.56	0.24	0.567091	0.325791	0.566918	0.349955
0.56	0.24	0.567923	0.324229	0.56775	0.34874
0.56	0.23	0.568754	0.322892	0.568581	0.348247
0.56	0.23	0.569586	0.320413	0.569413	0.347099
0.57	0.23	0.570418	0.317901	0.570244	0.345906
0.57	0.23	0.571249	0.315504	0.571076	0.345055
0.57	0.23	0.572081	0.314008	0.571907	0.344544
0.57	0.23	0.572912	0.311285	0.572739	0.343248
0.57	0.23	0.573744	0.30999	0.57357	0.341882
0.57	0.22	0.574575	0.308492	0.574402	0.341231
0.57	0.22	0.575407	0.305874	0.575233	0.340367
0.57	0.22	0.576239	0.303111	0.576065	0.338216
0.57	0.22	0.57707	0.300453	0.576896	0.336482
0.57	0.22	0.577902	0.299434	0.577728	0.335626
0.57	0.22	0.578733	0.297897	0.578559	0.334287
0.57	0.22	0.579565	0.296311	0.579391	0.332921
0.58	0.22	0.580397	0.294662	0.580222	0.331817
0.58	0.22	0.581228	0.292906	0.581054	0.33076
0.58	0.22	0.58206	0.290522	0.581885	0.329515
0.58	0.22	0.582891	0.288724	0.582717	0.327997
0.58	0.22	0.583723	0.287418	0.583548	0.326787
0.58	0.21	0.584555	0.285137	0.58438	0.325592
0.58	0.21	0.585386	0.283626	0.585211	0.324477
0.58	0.21	0.586218	0.281811	0.586043	0.32312
0.58	0.21	0.587049	0.280015	0.586874	0.321461
0.58	0.21	0.587881	0.278602	0.587706	0.319944
0.58	0.21	0.588712	0.277797	0.588537	0.317559
0.58	0.21	0.589544	0.27541	0.589369	0.315565
0.59	0.20	0.590376	0.273905	0.5902	0.313956
0.59	0.20	0.591207	0.272545	0.591032	0.312278
0.59	0.20	0.592039	0.271788	0.591863	0.310603
0.59	0.20	0.59287	0.270515	0.592695	0.308838
0.59	0.20	0.593702	0.268755	0.593526	0.307362
0.59	0.20	0.594534	0.26704	0.594358	0.306265
0.59	0.20	0.595365	0.264657	0.595189	0.304951
0.59	0.20	0.596197	0.262286	0.596021	0.303564
0.59	0.19	0.597028	0.261335	0.596852	0.302661
0.59	0.19	0.59786	0.259416	0.597684	0.300898
0.59	0.19	0.598692	0.256508	0.598515	0.29927
0.59	0.19	0.599523	0.253473	0.599347	0.298035
0.60	0.19	0.600355	0.252965	0.600178	0.297579
0.60	0.19	0.601186	0.251646	0.60101	0.296516
0.60	0.19	0.602018	0.250367	0.601841	0.294716
0.60	0.19	0.602849	0.249512	0.602673	0.293172
0.60	0.18	0.603681	0.247853	0.603504	0.292053
0.60	0.18	0.604513	0.246539	0.604336	0.290339
0.60	0.18	0.605344	0.24463	0.605167	0.288873
0.60	0.18	0.606176	0.241661	0.605999	0.287937
0.60	0.18	0.607008	0.2394	0.60683	0.286713
0.60	0.18	0.607839	0.237277	0.607662	0.285397
0.60	0.18	0.608671	0.235997	0.608493	0.28428
0.60	0.18	0.609502	0.234143	0.609325	0.282649
0.61	0.18	0.610334	0.231867	0.610156	0.280362
0.61	0.18	0.611165	0.229643	0.610988	0.278867
0.61	0.18	0.611997	0.228286	0.611819	0.276778
0.61	0.17	0.612829	0.226639	0.612651	0.274188
0.61	0.17	0.61366	0.225171	0.613482	0.271824
0.61	0.17	0.614492	0.223392	0.614314	0.269844
0.61	0.17	0.615323	0.221017	0.615145	0.268388
0.61	0.17	0.616155	0.21964	0.615977	0.265941
0.61	0.17	0.616987	0.219562	0.616808	0.263266
0.61	0.17	0.617818	0.218222	0.61764	0.261093
0.61	0.17	0.61865	0.217088	0.618471	0.259136
0.61	0.16	0.619481	0.215455	0.619303	0.256447
0.62	0.16	0.620313	0.214268	0.620134	0.254718
0.62	0.16	0.621145	0.212651	0.620966	0.25358
0.62	0.16	0.621976	0.211628	0.621797	0.252076
0.62	0.16	0.622808	0.210695	0.622629	0.250688
0.62	0.16	0.623639	0.209802	0.62346	0.249882
0.62	0.16	0.624471	0.208227	0.624292	0.248808
0.62	0.15	0.625302	0.206627	0.625123	0.247119
0.62	0.15	0.626134	0.20468	0.625955	0.245297
0.62	0.15	0.626966	0.202657	0.626786	0.243022
0.62	0.15	0.627797	0.200745	0.627618	0.240831
0.62	0.15	0.628629	0.199073	0.628449	0.239334
0.62	0.15	0.62946	0.197553	0.629281	0.23802
0.63	0.15	0.630292	0.196193	0.630112	0.237213
0.63	0.15	0.631124	0.195511	0.630944	0.236547
0.63	0.15	0.631955	0.194582	0.631775	0.234871
0.63	0.15	0.632787	0.193379	0.632607	0.232979
0.63	0.15	0.633618	0.191822	0.633438	0.231424
0.63	0.15	0.63445	0.190413	0.63427	0.230231
0.63	0.14	0.635282	0.189089	0.635101	0.22897
0.63	0.14	0.636113	0.186719	0.635933	0.227753
0.63	0.14	0.636945	0.184605	0.636764	0.225621
0.63	0.14	0.637776	0.183882	0.637596	0.223312
0.63	0.14	0.638608	0.182417	0.638427	0.220969
0.63	0.14	0.639439	0.181748	0.639259	0.219709
0.64	0.14	0.640271	0.181063	0.64009	0.218872
0.64	0.14	0.641103	0.180332	0.640922	0.216498
0.64	0.14	0.641934	0.178678	0.641753	0.214183
0.64	0.14	0.642766	0.176771	0.642585	0.21276
0.64	0.14	0.643597	0.174822	0.643416	0.211079
0.64	0.14	0.644429	0.172384	0.644248	0.209165
0.64	0.14	0.645261	0.17	0.645079	0.207652
0.64	0.14	0.646092	0.167811	0.645911	0.205986
0.64	0.14	0.646924	0.167232	0.646742	0.203714
0.64	0.14	0.647755	0.166896	0.647574	0.201663
0.64	0.13	0.648587	0.166523	0.648405	0.200317
0.64	0.13	0.649419	0.165681	0.649237	0.198807
0.65	0.13	0.65025	0.164816	0.650068	0.197712
0.65	0.13	0.651082	0.164059	0.6509	0.196961
0.65	0.13	0.651913	0.163168	0.651731	0.19631
0.65	0.13	0.652745	0.162258	0.652563	0.195559
0.65	0.13	0.653577	0.16118	0.653394	0.194484
0.65	0.13	0.654408	0.159471	0.654226	0.193498
0.65	0.13	0.65524	0.158666	0.655057	0.192411
0.65	0.13	0.656071	0.158671	0.655889	0.19102
0.65	0.13	0.656903	0.158196	0.65672	0.18975
0.65	0.13	0.657735	0.156089	0.657552	0.189287
0.65	0.13	0.658566	0.154055	0.658383	0.1895
0.65	0.12	0.659398	0.152674	0.659215	0.189789
0.66	0.13	0.660229	0.151258	0.660046	0.189741
0.66	0.12	0.661061	0.150521	0.660878	0.189302
0.66	0.12	0.661892	0.149208	0.661709	0.188475
0.66	0.12	0.662724	0.147401	0.662541	0.187538
0.66	0.12	0.663556	0.145649	0.663372	0.186794
0.66	0.12	0.664387	0.143785	0.664204	0.18615
0.66	0.12	0.665219	0.142441	0.665035	0.185644
0.66	0.12	0.66605	0.142337	0.665867	0.185422
0.66	0.12	0.666882	0.141646	0.666698	0.185453
0.66	0.12	0.667714	0.141308	0.66753	0.185169
0.66	0.12	0.668545	0.141046	0.668361	0.184744
0.66	0.11	0.669377	0.140676	0.669193	0.184228
0.67	0.11	0.670208	0.140717	0.670024	0.1835
0.67	0.11	0.67104	0.139428	0.670856	0.183385
0.67	0.11	0.671872	0.137391	0.671687	0.182786
0.67	0.11	0.672703	0.135347	0.672519	0.181763
0.67	0.11	0.673535	0.133259	0.67335	0.181694
0.67	0.11	0.674366	0.13191	0.674182	0.182372
0.67	0.11	0.675198	0.131485	0.675013	0.183131
0.67	0.11	0.67603	0.130257	0.675845	0.182812
0.67	0.11	0.676861	0.129233	0.676677	0.182717
0.67	0.11	0.677693	0.129026	0.677508	0.182688
0.67	0.11	0.678524	0.128981	0.678339	0.183
0.67	0.10	0.679356	0.126768	0.679171	0.184016
0.68	0.10	0.680187	0.124882	0.680002	0.184103
0.68	0.10	0.681019	0.123895	0.680834	0.184148
0.68	0.10	0.681851	0.122616	0.681665	0.183235
0.68	0.10	0.682682	0.121079	0.682497	0.183032
0.68	0.10	0.683514	0.120519	0.683328	0.18292
0.68	0.10	0.684345	0.119665	0.68416	0.182613
0.68	0.10	0.685177	0.119201	0.684991	0.182611
0.68	0.10	0.686009	0.118746	0.685823	0.182166
0.68	0.10	0.68684	0.117906	0.686654	0.1815
0.68	0.10	0.687672	0.116883	0.687486	0.181216
0.68	0.10	0.688503	0.116113	0.688318	0.181023
0.68	0.10	0.689335	0.115756	0.689149	0.180394
0.69	0.10	0.690167	0.114814	0.689981	0.179039
0.69	0.10	0.690998	0.113531	0.690812	0.17867
0.69	0.10	0.69183	0.111881	0.691643	0.177984
0.69	0.09	0.692661	0.110469	0.692475	0.177271
0.69	0.09	0.693493	0.11033	0.693306	0.176759
0.69	0.09	0.694324	0.110453	0.694138	0.176568
0.69	0.09	0.695156	0.110186	0.694969	0.176275
0.69	0.09	0.695988	0.10946	0.695801	0.175867
0.69	0.09	0.696819	0.108066	0.696632	0.17566
0.69	0.09	0.697651	0.106724	0.697464	0.175338
0.69	0.09	0.698483	0.106035	0.698295	0.174446
0.69	0.09	0.699314	0.106394	0.699127	0.173504
0.70	0.09	0.700146	0.106838	0.699959	0.172304
0.70	0.09	0.700977	0.106958	0.70079	0.171689
0.70	0.09	0.701809	0.107173	0.701622	0.171062
0.70	0.09	0.70264	0.107277	0.702453	0.170703
0.70	0.09	0.703472	0.107098	0.703285	0.170141
0.70	0.09	0.704304	0.107655	0.704116	0.169448
0.70	0.09	0.705135	0.108383	0.704947	0.168847
0.70	0.09	0.705967	0.108443	0.705779	0.168665
0.70	0.09	0.706798	0.108185	0.70661	0.167341
0.70	0.09	0.70763	0.107636	0.707442	0.166295
0.70	0.09	0.708462	0.107064	0.708273	0.165786
0.70	0.09	0.709293	0.106064	0.709105	0.164814
0.71	0.09	0.710125	0.105712	0.709936	0.164141
0.71	0.09	0.710956	0.105605	0.710768	0.164031
0.71	0.08	0.711788	0.104607	0.7116	0.163588
0.71	0.08	0.71262	0.104199	0.712431	0.16228
0.71	0.08	0.713451	0.104343	0.713263	0.16091
0.71	0.08	0.714283	0.104702	0.714094	0.160039
0.71	0.08	0.715114	0.105248	0.714926	0.158826
0.71	0.08	0.715946	0.105227	0.715757	0.157514
0.71	0.08	0.716777	0.104225	0.716588	0.156517
0.71	0.08	0.717609	0.103552	0.71742	0.15561
0.71	0.08	0.718441	0.103162	0.718251	0.154489
0.71	0.08	0.719272	0.102729	0.719083	0.153727
0.72	0.08	0.720104	0.102172	0.719914	0.153703
0.72	0.08	0.720935	0.102497	0.720746	0.152062
0.72	0.08	0.721767	0.102775	0.721578	0.1509
0.72	0.08	0.722599	0.102482	0.722409	0.149584
0.72	0.08	0.72343	0.102818	0.723241	0.14849
0.72	0.08	0.724262	0.103975	0.724072	0.147654
0.72	0.08	0.725093	0.10477	0.724904	0.146935
0.72	0.08	0.725925	0.105154	0.725735	0.146256
0.72	0.08	0.726757	0.1049	0.726567	0.145122
0.72	0.08	0.727588	0.10411	0.727398	0.14472
0.72	0.08	0.72842	0.104239	0.72823	0.144299
0.72	0.07	0.729251	0.105098	0.729061	0.142909
0.73	0.07	0.730083	0.105743	0.729892	0.141454
0.73	0.07	0.730914	0.106017	0.730724	0.140161
0.73	0.07	0.731746	0.106979	0.731555	0.139582
0.73	0.07	0.732578	0.108069	0.732387	0.139029
0.73	0.07	0.733409	0.10873	0.733219	0.138427
0.73	0.07	0.734241	0.109004	0.73405	0.138284
0.73	0.07	0.735072	0.108535	0.734882	0.138319
0.73	0.07	0.735904	0.107602	0.735713	0.138138
0.73	0.07	0.736736	0.107504	0.736545	0.137557
0.73	0.07	0.737567	0.107994	0.737376	0.136897
0.73	0.07	0.738399	0.107815	0.738208	0.135816
0.73	0.07	0.73923	0.107534	0.739039	0.135006
0.74	0.07	0.740062	0.107255	0.739871	0.134542
0.74	0.07	0.740894	0.106092	0.740702	0.135451
0.74	0.07	0.741725	0.105043	0.741534	0.136024
0.74	0.07	0.742557	0.104071	0.742365	0.136071
0.74	0.07	0.743388	0.103082	0.743196	0.135502
0.74	0.07	0.74422	0.102615	0.744028	0.135746
0.74	0.07	0.745052	0.102139	0.74486	0.136302
0.74	0.07	0.745883	0.101404	0.745691	0.136322
0.74	0.07	0.746715	0.100494	0.746523	0.136048
0.74	0.07	0.747546	0.100079	0.747354	0.13581
0.74	0.07	0.748378	0.099578	0.748186	0.135259
0.74	0.07	0.74921	0.09905	0.749017	0.133879
0.75	0.07	0.750041	0.098478	0.749849	0.131986
0.75	0.07	0.750873	0.09846	0.75068	0.131374
0.75	0.06	0.751704	0.098046	0.751512	0.131826
0.75	0.06	0.752536	0.097162	0.752343	0.131676
0.75	0.06	0.753367	0.097197	0.753175	0.131722
0.75	0.06	0.754199	0.096834	0.754006	0.130766
0.75	0.06	0.755031	0.096367	0.754838	0.131014
0.75	0.06	0.755862	0.095805	0.755669	0.131109
0.75	0.06	0.756694	0.095511	0.756501	0.130814
0.75	0.06	0.757525	0.095124	0.757332	0.130642
0.75	0.06	0.758357	0.094848	0.758164	0.130857
0.75	0.06	0.759189	0.095014	0.758995	0.130453
0.76	0.06	0.76002	0.095058	0.759827	0.130683
0.76	0.06	0.760852	0.095876	0.760658	0.130486
0.76	0.06	0.761683	0.096656	0.76149	0.128864
0.76	0.06	0.762515	0.096376	0.762321	0.128367
0.76	0.06	0.763347	0.095534	0.763153	0.128505
0.76	0.06	0.764178	0.094943	0.763984	0.128566
0.76	0.06	0.76501	0.094336	0.764816	0.128951
0.76	0.06	0.765841	0.093291	0.765647	0.129936
0.76	0.06	0.766673	0.091792	0.766479	0.129767
0.76	0.06	0.767504	0.091146	0.76731	0.129455
0.76	0.06	0.768336	0.091119	0.768142	0.128986
0.76	0.06	0.769168	0.091365	0.768973	0.128305
0.77	0.06	0.769999	0.091597	0.769805	0.127698
0.77	0.06	0.770831	0.091068	0.770636	0.127993
0.77	0.06	0.771662	0.090423	0.771468	0.128244
0.77	0.06	0.772494	0.089546	0.772299	0.128469
0.77	0.06	0.773326	0.088066	0.773131	0.12894
0.77	0.06	0.774157	0.086833	0.773962	0.129116
0.77	0.06	0.774989	0.085996	0.774794	0.12958
0.77	0.05	0.77582	0.085137	0.775625	0.128437
0.77	0.05	0.776652	0.084692	0.776457	0.12752
0.77	0.05	0.777484	0.08478	0.777288	0.126904
0.77	0.05	0.778315	0.084317	0.77812	0.126131
0.77	0.05	0.779147	0.083643	0.778951	0.125546
0.78	0.05	0.779978	0.083573	0.779783	0.124949
0.78	0.05	0.78081	0.083457	0.780614	0.125201
0.78	0.05	0.781642	0.083429	0.781446	0.12595
0.78	0.05	0.782473	0.083305	0.782277	0.124377
0.78	0.05	0.783305	0.082664	0.783109	0.122935
0.78	0.05	0.784136	0.082704	0.78394	0.121177
0.78	0.05	0.784968	0.082704	0.784772	0.12132
0.78	0.05	0.7858	0.082625	0.785603	0.120718
0.78	0.04	0.786631	0.082829	0.786435	0.118897
0.78	0.04	0.787463	0.0825	0.787266	0.117997
0.78	0.04	0.788294	0.081538	0.788098	0.117512
0.78	0.04	0.789126	0.081013	0.788929	0.115836
0.79	0.04	0.789958	0.081019	0.789761	0.115496
0.79	0.04	0.790789	0.080857	0.790592	0.115816
0.79	0.04	0.791621	0.080425	0.791424	0.117132
0.79	0.04	0.792452	0.079903	0.792255	0.116652
0.79	0.04	0.793284	0.079592	0.793087	0.115963
0.79	0.04	0.794115	0.079399	0.793918	0.114578
0.79	0.04	0.794947	0.079009	0.79475	0.11352
0.79	0.04	0.795779	0.079477	0.795581	0.113604
0.79	0.04	0.79661	0.080143	0.796413	0.113255
0.79	0.04	0.797442	0.079498	0.797244	0.112578
0.79	0.04	0.798273	0.078716	0.798076	0.111991
0.79	0.04	0.799105	0.078453	0.798907	0.112291
0.80	0.04	0.799937	0.078919	0.799739	0.111374
0.80	0.04	0.800768	0.078436	0.80057	0.111298
0.80	0.04	0.8016	0.077955	0.801402	0.111664
0.80	0.03	0.802431	0.076644	0.802233	0.110584
0.80	0.03	0.803263	0.075156	0.803065	0.110498
0.80	0.03	0.804095	0.074767	0.803896	0.110674
0.80	0.03	0.804926	0.075058	0.804728	0.109859
0.80	0.03	0.805758	0.075051	0.805559	0.109711
0.80	0.03	0.806589	0.074253	0.806391	0.109176
0.80	0.03	0.807421	0.074129	0.807222	0.107258
0.80	0.03	0.808252	0.074061	0.808054	0.106906
0.80	0.03	0.809084	0.074343	0.808885	0.106277
0.81	0.03	0.809916	0.074164	0.809717	0.105882
0.81	0.03	0.810747	0.074214	0.810548	0.105464
0.81	0.03	0.811579	0.07344	0.81138	0.104916
0.81	0.03	0.81241	0.072824	0.812211	0.105633
0.81	0.03	0.813242	0.072522	0.813043	0.105744
0.81	0.03	0.814074	0.07217	0.813874	0.104914
0.81	0.03	0.814905	0.072173	0.814706	0.103691
0.81	0.03	0.815737	0.071802	0.815537	0.103121
0.81	0.03	0.816568	0.071587	0.816369	0.103023
0.81	0.03	0.8174	0.070885	0.8172	0.102268
0.81	0.03	0.818231	0.070717	0.818032	0.101777
0.81	0.03	0.819063	0.07073	0.818863	0.100478
0.82	0.03	0.819895	0.070375	0.819695	0.100292
0.82	0.03	0.820726	0.070742	0.820526	0.100555
0.82	0.03	0.821558	0.071256	0.821358	0.100401
0.82	0.03	0.822389	0.071375	0.822189	0.099342
0.82	0.03	0.823221	0.071556	0.823021	0.098309
0.82	0.03	0.824053	0.072182	0.823852	0.097772
0.82	0.03	0.824884	0.072695	0.824684	0.09815
0.82	0.03	0.825716	0.072734	0.825515	0.097572
0.82	0.03	0.826548	0.072724	0.826347	0.096356
0.82	0.03	0.827379	0.072139	0.827178	0.096001
0.82	0.03	0.828211	0.071127	0.82801	0.095795
0.82	0.03	0.829042	0.071321	0.828841	0.095193
0.83	0.03	0.829874	0.07145	0.829673	0.094584
0.83	0.03	0.830706	0.071551	0.830504	0.093963
0.83	0.03	0.831537	0.071533	0.831336	0.092763
0.83	0.03	0.832368	0.070967	0.832167	0.092325
0.83	0.03	0.8332	0.070815	0.832999	0.090761
0.83	0.03	0.834032	0.070697	0.83383	0.090663
0.83	0.03	0.834863	0.070305	0.834662	0.089716
0.83	0.03	0.835695	0.070466	0.835493	0.089371
0.83	0.03	0.836527	0.070435	0.836325	0.089037
0.83	0.03	0.837358	0.06917	0.837156	0.088698
0.83	0.03	0.83819	0.067945	0.837988	0.089162
0.83	0.03	0.839021	0.068227	0.838819	0.088962
0.84	0.03	0.839853	0.067822	0.839651	0.090311
0.84	0.03	0.840685	0.067106	0.840482	0.089949
0.84	0.03	0.841516	0.067033	0.841314	0.089463
0.84	0.03	0.842348	0.066492	0.842145	0.089328
0.84	0.03	0.843179	0.066227	0.842977	0.088588
0.84	0.03	0.844011	0.066215	0.843808	0.088182
0.84	0.03	0.844843	0.066126	0.84464	0.087626
0.84	0.03	0.845674	0.065513	0.845471	0.087042
0.84	0.03	0.846506	0.065264	0.846303	0.087104
0.84	0.03	0.847337	0.065287	0.847134	0.086966
0.84	0.03	0.848169	0.065926	0.847966	0.086855
0.84	0.03	0.849	0.065546	0.848797	0.086871
0.85	0.03	0.849832	0.065327	0.849629	0.086411
0.85	0.03	0.850664	0.06493	0.85046	0.086373
0.85	0.03	0.851495	0.064302	0.851292	0.086644
0.85	0.03	0.852327	0.064043	0.852123	0.086915
0.85	0.02	0.853158	0.064558	0.852955	0.086334
0.85	0.02	0.85399	0.064331	0.853786	0.085319
0.85	0.02	0.854822	0.063869	0.854618	0.084798
0.85	0.02	0.855653	0.062707	0.855449	0.085337
0.85	0.02	0.856485	0.061758	0.856281	0.086432
0.85	0.02	0.857316	0.061733	0.857112	0.086029
0.85	0.02	0.858148	0.061466	0.857944	0.085542
0.85	0.02	0.85898	0.062277	0.858775	0.086758
0.85	0.02	0.859811	0.062058	0.859607	0.086376
0.86	0.02	0.860643	0.060705	0.860438	0.086373
0.86	0.02	0.861474	0.060815	0.86127	0.086466
0.86	0.02	0.862306	0.060414	0.862101	0.085695
0.86	0.02	0.863137	0.058722	0.862933	0.086337
0.86	0.02	0.863969	0.058024	0.863765	0.086537
0.86	0.01	0.864801	0.05723	0.864596	0.087912
0.86	0.01	0.865632	0.056868	0.865427	0.088784
0.86	0.01	0.866464	0.055681	0.866259	0.087587
0.86	0.01	0.867295	0.054589	0.86709	0.087822
0.86	0.01	0.868127	0.053981	0.867922	0.087427
0.86	0.01	0.868959	0.054185	0.868753	0.085776
0.86	0.01	0.86979	0.054752	0.869585	0.085107
0.87	0.01	0.870622	0.054182	0.870416	0.084652
0.87	0.01	0.871453	0.053543	0.871248	0.084899
0.87	0.01	0.872285	0.053571	0.872079	0.084204
0.87	0.01	0.873117	0.053273	0.872911	0.08441
0.87	0.01	0.873948	0.053446	0.873743	0.083664
0.87	0.01	0.87478	0.053845	0.874574	0.082843
0.87	0.01	0.875611	0.054873	0.875406	0.082153
0.87	0.01	0.876443	0.055817	0.876237	0.082437
0.87	0.01	0.877274	0.056055	0.877069	0.082647
0.87	0.01	0.878106	0.055309	0.8779	0.082298
0.87	0.00	0.878938	0.054568	0.878731	0.081499
0.87	0.00	0.879769	0.055673	0.879563	0.080293
0.88	0.00	0.880601	0.056309	0.880394	0.079796
0.88	0.00	0.881432	0.056282	0.881226	0.07777
0.88	0.00	0.882264	0.056914	0.882057	0.076362
0.88	0.00	0.883096	0.05657	0.882889	0.075677
0.88	0.00	0.883927	0.057291	0.88372	0.074287
0.88	0.00	0.884759	0.057308	0.884552	0.073103
0.88	0.00	0.88559	0.056858	0.885384	0.072527
0.88	0.00	0.886422	0.056673	0.886215	0.072505
0.88	0.00	0.887254	0.056864	0.887047	0.071831
0.88	0.00	0.888085	0.05633	0.887878	0.070222
0.88	0.00	0.888917	0.055406	0.88871	0.069168
0.88	0.00	0.889748	0.055067	0.889541	0.068004
0.89	0.00	0.89058	0.054729	0.890373	0.066523
0.89	0.00	0.891412	0.054729	0.891204	0.065695
0.89	0.00	0.892243	0.05441	0.892035	0.065411
0.89	0.01	0.893075	0.054158	0.892867	0.064287
0.89	0.01	0.893906	0.053783	0.893698	0.063025
0.89	0.01	0.894738	0.053966	0.89453	0.062783
0.89	0.01	0.895569	0.054075	0.895361	0.061697
0.89	0.01	0.896401	0.054865	0.896193	0.06028
0.89	0.01	0.897233	0.055481	0.897025	0.059535
0.89	0.01	0.898064	0.055432	0.897856	0.057801
0.89	0.00	0.898896	0.055073	0.898688	0.056565
0.89	0.00	0.899727	0.054686	0.899519	0.055423
0.90	0.00	0.900559	0.054519	0.900351	0.054157
0.90	0.00	0.901391	0.055177	0.901182	0.053009
0.90	0.00	0.902222	0.055978	0.902014	0.052498
0.90	0.00	0.903054	0.055373	0.902845	0.051637
0.90	0.00	0.903885	0.054806	0.903677	0.051455
0.90	0.00	0.904717	0.055395	0.904508	0.050244
0.90	0.00	0.905549	0.05695	0.905339	0.049334
0.90	0.00	0.90638	0.057197	0.906171	0.04748
0.90	0.00	0.907212	0.056745	0.907002	0.046108
0.90	0.00	0.908043	0.057427	0.907834	0.046967
0.90	0.00	0.908875	0.058327	0.908666	0.047349
0.90	0.00	0.909706	0.059064	0.909497	0.047294
0.91	0.00	0.910538	0.058636	0.910329	0.047682
0.91	0.00	0.91137	0.058087	0.91116	0.048434
0.91	0.00	0.912201	0.058211	0.911992	0.048106
0.91	0.00	0.913033	0.059227	0.912823	0.04666
0.91	0.00	0.913864	0.059281	0.913655	0.046678
0.91	0.00	0.914696	0.058863	0.914486	0.046623
0.91	0.00	0.915528	0.058435	0.915318	0.046679
0.91	0.00	0.916359	0.057548	0.916149	0.047926
0.91	0.00	0.917191	0.057364	0.916981	0.048105
0.91	0.00	0.918023	0.057204	0.917812	0.047806
0.91	0.00	0.918854	0.056223	0.918644	0.047457
0.91	0.00	0.919686	0.0555	0.919475	0.046157
0.92	0.00	0.920517	0.05718	0.920307	0.04596
0.92	0.00	0.921349	0.057304	0.921138	0.046162
0.92	0.00	0.922181	0.056241	0.92197	0.045147
0.92	-0.01	0.923012	0.056639	0.922801	0.045444
0.92	-0.01	0.923844	0.056588	0.923633	0.046144
0.92	-0.01	0.924675	0.055781	0.924464	0.045859
0.92	-0.01	0.925507	0.055231	0.925296	0.046475
0.92	-0.01	0.926338	0.055275	0.926127	0.046985
0.92	-0.01	0.92717	0.055926	0.926959	0.046443
0.92	-0.01	0.928002	0.056007	0.92779	0.04642
0.92	-0.01	0.928833	0.055585	0.928622	0.047007
0.92	-0.01	0.929665	0.055588	0.929453	0.047829
0.93	-0.01	0.930496	0.05614	0.930285	0.048174
0.93	-0.01	0.931328	0.055503	0.931116	0.048554
0.93	-0.01	0.93216	0.055193	0.931948	0.049245
0.93	-0.01	0.932991	0.054739	0.932779	0.049596
0.93	-0.01	0.933823	0.0541	0.933611	0.049187
0.93	-0.02	0.934654	0.052922	0.934442	0.048534
0.93	-0.02	0.935486	0.052082	0.935274	0.048935
0.93	-0.02	0.936318	0.050153	0.936105	0.049243
0.93	-0.02	0.937149	0.050631	0.936937	0.049377
0.93	-0.02	0.937981	0.049447	0.937768	0.049891
0.93	-0.02	0.938812	0.048726	0.9386	0.050016
0.93	-0.02	0.939644	0.048645	0.939431	0.050754
0.94	-0.02	0.940475	0.048457	0.940263	0.051077
0.94	-0.02	0.941307	0.047817	0.941094	0.051243
0.94	-0.02	0.942139	0.046991	0.941926	0.051135
0.94	-0.02	0.94297	0.04569	0.942757	0.051465
0.94	-0.02	0.943802	0.045481	0.943589	0.051619
0.94	-0.02	0.944633	0.044985	0.94442	0.051881
0.94	-0.02	0.945465	0.044369	0.945252	0.052407
0.94	-0.02	0.946297	0.043544	0.946083	0.053042
0.94	-0.02	0.947128	0.041628	0.946915	0.053734
0.94	-0.02	0.94796	0.041245	0.947746	0.054474
0.94	-0.02	0.948791	0.040602	0.948578	0.055308
0.94	-0.02	0.949623	0.039993	0.949409	0.055221
0.95	-0.02	0.950455	0.039615	0.950241	0.055026
0.95	-0.02	0.951286	0.039578	0.951072	0.055212
0.95	-0.02	0.952118	0.038802	0.951904	0.055778
0.95	-0.02	0.952949	0.039127	0.952735	0.056182
0.95	-0.02	0.953781	0.038652	0.953567	0.057044
0.95	-0.02	0.954612	0.037602	0.954398	0.058023
0.95	-0.02	0.955444	0.03625	0.95523	0.058797
0.95	-0.02	0.956276	0.035245	0.956061	0.059259
0.95	-0.02	0.957107	0.035084	0.956893	0.059616
0.95	-0.02	0.957939	0.035777	0.957724	0.059481
0.95	-0.02	0.95877	0.035582	0.958556	0.05936
0.95	-0.02	0.959602	0.034453	0.959387	0.058756
0.96	-0.02	0.960434	0.034384	0.960219	0.058046
0.96	-0.02	0.961265	0.034425	0.96105	0.058618
0.96	-0.02	0.962097	0.03364	0.961882	0.059086
0.96	-0.02	0.962928	0.032662	0.962713	0.058734
0.96	-0.03	0.96376	0.032546	0.963545	0.058745
0.96	-0.03	0.964592	0.032127	0.964376	0.059213
0.96	-0.03	0.965423	0.031947	0.965208	0.05914
0.96	-0.03	0.966255	0.031441	0.966039	0.059013
0.96	-0.02	0.967086	0.031579	0.966871	0.05984
0.96	-0.02	0.967918	0.031076	0.967702	0.060507
0.96	-0.02	0.968749	0.030018	0.968534	0.061571
0.96	-0.02	0.969581	0.02963	0.969365	0.06179
0.97	-0.02	0.970413	0.029499	0.970197	0.061086
0.97	-0.02	0.971244	0.029216	0.971028	0.06117
0.97	-0.02	0.972076	0.028301	0.97186	0.060999
0.97	-0.02	0.972907	0.028312	0.972691	0.061094
0.97	-0.02	0.973739	0.028127	0.973523	0.061157
0.97	-0.02	0.974571	0.028159	0.974354	0.060943
0.97	-0.02	0.975402	0.028854	0.975186	0.060712
0.97	-0.02	0.976234	0.030174	0.976017	0.061284
0.97	-0.02	0.977065	0.031193	0.976849	0.061486
0.97	-0.02	0.977897	0.032083	0.97768	0.062288
0.97	-0.02	0.978729	0.031344	0.978512	0.062595
0.97	-0.02	0.97956	0.031215	0.979343	0.06234
0.98	-0.02	0.980392	0.030423	0.980175	0.062507
0.98	-0.02	0.981223	0.03091	0.981006	0.062349
0.98	-0.02	0.982055	0.030827	0.981838	0.061932
0.98	-0.02	0.982887	0.030493	0.982669	0.061359
0.98	-0.02	0.983718	0.031471	0.983501	0.061523
0.98	-0.02	0.98455	0.032052	0.984332	0.061201
0.98	-0.02	0.985381	0.032414	0.985164	0.061257
0.98	-0.02	0.986213	0.032505	0.985995	0.061365
0.98	-0.02	0.987044	0.032869	0.986827	0.060994
0.98	-0.02	0.987876	0.032603	0.987658	0.060364
0.98	-0.02	0.988708	0.033387	0.98849	0.058088
0.98	-0.02	0.989539	0.032706	0.989321	0.054144
0.99	-0.02	0.990371	0.031844	0.990153	0.054096
0.99	-0.02	0.991202	0.032395	0.990984	0.055414
0.99	-0.02	0.992034	0.031821	0.991816	0.055179
0.99	-0.02	0.992866	0.030899	0.992647	0.055958
0.99	-0.02	0.993697	0.031056	0.993479	0.056868
0.99	-0.01	0.994529	0.031193	0.99431	0.056575
0.99	-0.01	0.99536	0.031594	0.995142	0.05578
0.99	-0.01	0.996192	0.032914	0.995973	0.057236
0.99	-0.01	0.997024	0.033377	0.996805	0.05695
0.99	-0.01	0.997855	0.033502	0.997636	0.056234
0.99	-0.01	0.998687	0.034449	0.998468	0.056811
0.99	0.00	0.999518	0.03471	0.999299	0.057477
1.00	0.00	100035	0.034553	1000131	0.058026
1.00	0.00	1001181	0.036569	1000962	0.0587
1.00	0.00	1002013	0.038295	1001794	0.058891
1.00	0.00	1002845	0.039561	1002625	0.058802
1.00	0.00	1003676	0.039666	1003457	0.058716
1.00	0.00	1004508	0.039669	1004288	0.05953
1.00	0.00	100534	0.040341	100512	0.05925
1.00	0.00	1006171	0.040593	1005951	0.059059
1.00	0.00	1007003	0.041228	1006783	0.059532
1.00	0.00	1007834	0.041746	1007614	0.060176
1.00	0.00	1008666	0.041996	1008446	0.061133
1.00	0.00	1009498	0.042561	1009277	0.062001
1.01	0.00	1010329	0.042333	1010109	0.06166
1.01	0.00	1011161	0.042545	101094	0.060548
1.01	0.01	1011992	0.042971	1011772	0.059273
1.01	0.01	1012824	0.043393	1012603	0.058352
1.01	0.01	1013655	0.043035	1013435	0.05874
1.01	0.01	1014487	0.0417	1014266	0.059281
1.01	0.01	1015319	0.042832	1015098	0.059421
1.01	0.01	101615	0.04327	1015929	0.0597
1.01	0.01	1016982	0.043914	1016761	0.061222
1.01	0.01	1017813	0.04356	1017592	0.061933
1.01	0.01	1018645	0.043222	1018424	0.062081
1.01	0.01	1019477	0.043235	1019255	0.062488
1.02	0.01	1020308	0.043352	1020087	0.062386
1.02	0.01	102114	0.043045	1020918	0.06199
1.02	0.01	1021971	0.042384	102175	0.061787
1.02	0.01	1022803	0.04244	1022581	0.062026
1.02	0.01	1023635	0.042226	1023413	0.061419
1.02	0.01	1024466	0.041163	1024244	0.060776
1.02	0.01	1025298	0.040537	1025076	0.060496
1.02	0.01	1026129	0.040261	1025908	0.059086
1.02	0.02	1026961	0.039577	1026739	0.058442
1.02	0.02	1027793	0.039077	102757	0.058644
1.02	0.02	1028624	0.039185	1028402	0.058804
1.02	0.02	1029456	0.039858	1029233	0.058819
1.03	0.02	1030287	0.040382	1030065	0.059047
1.03	0.02	1031119	0.040675	1030896	0.059678
1.03	0.01	103195	0.040935	1031728	0.059378
1.03	0.01	1032782	0.040855	1032559	0.058904
1.03	0.01	1033614	0.04133	1033391	0.058441
1.03	0.01	1034445	0.042201	1034222	0.058358
1.03	0.01	1035277	0.042657	1035054	0.058153
1.03	0.01	1036108	0.042739	1035885	0.057141
1.03	0.01	103694	0.042608	1036717	0.056793
1.03	0.01	1037772	0.042466	1037549	0.05644
1.03	0.01	1038603	0.043029	103838	0.056032
1.03	0.01	1039435	0.043311	1039212	0.055973
1.04	0.01	1040266	0.043328	1040043	0.055644
1.04	0.01	1041098	0.04287	1040874	0.055424
1.04	0.01	104193	0.042284	1041706	0.053921
1.04	0.01	1042761	0.042043	1042537	0.05298
1.04	0.01	1043593	0.041416	1043369	0.053175
1.04	0.01	1044424	0.041529	10442	0.052922
1.04	0.01	1045256	0.041617	1045032	0.053465
1.04	0.01	1046087	0.041359	1045863	0.052719
1.04	0.02	1046919	0.041308	1046695	0.051953
1.04	0.02	1047751	0.041516	1047526	0.050791
1.04	0.02	1048582	0.040745	1048358	0.049504
1.04	0.02	1049414	0.039635	104919	0.048112
1.05	0.02	1050245	0.039806	1050021	0.047219
1.05	0.02	1051077	0.040818	1050853	0.046017
1.05	0.02	1051909	0.041075	1051684	0.045902
1.05	0.02	105274	0.040862	1052516	0.045836
1.05	0.02	1053572	0.040489	1053347	0.045829
1.05	0.02	1054403	0.040401	1054178	0.045695
1.05	0.01	1055235	0.039957	105501	0.044986
1.05	0.01	1056067	0.039805	1055841	0.043746
1.05	0.01	1056898	0.039979	1056673	0.042581
1.05	0.01	105773	0.040107	1057504	0.042269
1.05	0.01	1058561	0.040134	1058336	0.041357
1.05	0.01	1059393	0.040074	1059167	0.040124
1.06	0.01	1060224	0.040275	1059999	0.039541
1.06	0.01	1061056	0.040492	1060831	0.039135
1.06	0.01	1061888	0.040601	1061662	0.038091
1.06	0.01	1062719	0.040683	1062494	0.038196
1.06	0.01	1063551	0.041697	1063325	0.03817
1.06	0.00	1064382	0.041807	1064157	0.03642
1.06	0.00	1065214	0.041942	1064988	0.035281
1.06	0.00	1066046	0.043283	106582	0.034864
1.06	0.00	1066877	0.04261	1066651	0.033633
1.06	0.00	1067709	0.04274	1067482	0.033607
1.06	0.00	106854	0.043664	1068314	0.03335
1.06	0.00	1069372	0.044885	1069145	0.032832
1.07	0.00	1070204	0.045283	1069977	0.032054
1.07	0.00	1071035	0.044452	1070808	0.031915
1.07	0.00	1071867	0.043719	107164	0.031329
1.07	0.00	1072698	0.043406	1072472	0.029936
1.07	0.00	107353	0.042915	1073303	0.029376
1.07	0.00	1074361	0.043406	1074135	0.028417
1.07	0.00	1075193	0.043476	1074966	0.027906
1.07	0.00	1076025	0.043853	1075798	0.026686
1.07	0.00	1076856	0.043975	1076629	0.025981
1.07	0.00	1077688	0.044158	1077461	0.025369
1.07	0.00	1078519	0.044195	1078292	0.024494
1.07	0.00	1079351	0.044049	1079123	0.024125
1.08	0.00	1080183	0.043634	1079955	0.023438
1.08	0.00	1081014	0.043965	1080786	0.023283
1.08	0.00	1081846	0.045453	1081618	0.02323
1.08	0.00	1082677	0.04592	108245	0.023238
1.08	0.00	1083509	0.046278	1083281	0.023097
1.08	0.00	1084341	0.046219	1084113	0.023375
1.08	-0.01	1085172	0.046995	1084944	0.023045
1.08	-0.01	1086004	0.047012	1085776	0.022891
1.08	-0.01	1086836	0.047579	1086607	0.022236
1.08	-0.01	1087667	0.0476	1087439	0.022439
1.08	-0.01	1088499	0.04764	108827	0.023792
1.08	-0.01	108933	0.0475	1089102	0.024528
1.09	-0.01	1090162	0.047706	1089933	0.02431
1.09	-0.01	1090993	0.048082	1090765	0.024963
1.09	-0.01	1091825	0.048321	1091596	0.024391
1.09	-0.01	1092656	0.047685	1092427	0.024108
1.09	-0.01	1093488	0.047279	1093259	0.023676
1.09	-0.01	109432	0.046553	1094091	0.022955
1.09	-0.01	1095151	0.046328	1094922	0.02237
1.09	-0.01	1095983	0.045699	1095754	0.021851
1.09	-0.01	1096815	0.045762	1096585	0.021752
1.09	-0.01	1097646	0.045961	1097417	0.021297
1.09	-0.01	1098478	0.045935	1098248	0.021413
1.09	-0.01	1099309	0.046374	109908	0.021541
1.10	-0.01	1100141	0.046756	1099911	0.020681
1.10	-0.01	1100973	0.047558	1100743	0.02105
1.10	-0.01	1101804	0.046806	1101574	0.021113
1.10	-0.01	1102636	0.046518	1102406	0.020427
1.10	-0.01	1103467	0.046706	1103237	0.020889
1.10	-0.01	1104299	0.047584	1104069	0.020568
1.10	-0.01	110513	0.046971	11049	0.020492
1.10	-0.01	1105962	0.046833	1105732	0.022392
1.10	-0.01	1106794	0.046531	1106563	0.022991
1.10	-0.01	1107625	0.045581	1107395	0.023391
1.10	-0.01	1108457	0.045916	1108226	0.024182
1.10	-0.02	1109288	0.046216	1109058	0.023545
1.11	-0.02	111012	0.045237	1109889	0.024649
1.11	-0.02	1110952	0.044495	1110721	0.024028
1.11	-0.02	1111783	0.044341	1111552	0.024195
1.11	-0.02	1112615	0.045581	1112384	0.024786
1.11	-0.02	1113446	0.046281	1113215	0.02525
1.11	-0.02	1114278	0.046406	1114047	0.026359
1.11	-0.02	111511	0.046714	1114878	0.026767
1.11	-0.02	1115941	0.046153	111571	0.026925
1.11	-0.02	1116773	0.046433	1116541	0.027217
1.11	-0.02	1117604	0.04539	1117373	0.026927
1.11	-0.02	1118436	0.045404	1118204	0.028083
1.11	-0.02	1119268	0.045417	1119036	0.029314
1.12	-0.02	1120099	0.045686	1119867	0.030346
1.12	-0.02	1120931	0.045643	1120699	0.030448
1.12	-0.02	1121762	0.045005	112153	0.031762
1.12	-0.03	1122594	0.043738	1122362	0.031761
1.12	-0.03	1123425	0.041916	1123193	0.031193
1.12	-0.03	1124257	0.040846	1124025	0.030488
1.12	-0.03	1125089	0.041066	1124856	0.031628
1.12	-0.03	112592	0.041143	1125688	0.031656
1.12	-0.03	1126752	0.039548	1126519	0.032492
1.12	-0.03	1127583	0.039147	1127351	0.033723
1.12	-0.03	1128415	0.037961	1128182	0.034483
1.12	-0.03	1129247	0.037202	1129014	0.034555
1.13	-0.03	1130078	0.036412	1129845	0.034308
1.13	-0.03	113091	0.036443	1130677	0.034581
1.13	-0.03	1131741	0.036456	1131508	0.037065
1.13	-0.03	1132573	0.035272	113234	0.037688
1.13	-0.03	1133405	0.035268	1133171	0.039962
1.13	-0.03	1134236	0.034632	1134003	0.041557
1.13	-0.03	1135068	0.034925	1134834	0.042568
1.13	-0.03	1135899	0.03558	1135666	0.044955
1.13	-0.03	1136731	0.035427	1136497	0.04691
1.13	-0.03	1137562	0.034701	1137329	0.049351
1.13	-0.02	1138394	0.033984	113816	0.050315
1.13	-0.02	1139226	0.033707	1138992	0.052042
1.14	-0.02	1140057	0.032358	1139823	0.053031
1.14	-0.02	1140889	0.031741	1140655	0.054395
1.14	-0.02	114172	0.030312	1141486	0.056821
1.14	-0.01	1142552	0.029222	1142318	0.057782
1.14	-0.01	1143384	0.029493	1143149	0.059082
1.14	-0.01	1144215	0.029651	1143981	0.06045
1.14	-0.01	1145047	0.02923	1144812	0.061517
1.14	-0.01	1145878	0.02662	1145644	0.062767
1.14	-0.01	114671	0.026109	1146475	0.063524
1.14	-0.01	1147542	0.025782	1147307	0.064088
1.14	0.00	1148373	0.026521	1148138	0.065534
1.14	0.00	1149205	0.026765	114897	0.06657
1.15	0.00	1150036	0.025834	1149801	0.067373
1.15	0.00	1150868	0.024724	1150633	0.068936
1.15	0.00	1151699	0.024424	1151464	0.069867
1.15	0.00	1152531	0.024906	1152296	0.071008
1.15	0.01	1153363	0.025527	1153127	0.072463
1.15	0.01	1154194	0.023896	1153959	0.073081
1.15	0.01	1155026	0.024116	115479	0.07399
1.15	0.01	1155857	0.024651	1155622	0.074902
1.15	0.01	1156689	0.025026	1156453	0.075759
1.15	0.01	1157521	0.025008	1157285	0.077271
1.15	0.01	1158352	0.024579	1158116	0.078537
1.15	0.02	1159184	0.024546	1158948	0.08047
1.16	0.02	1160015	0.023618	1159779	0.081275
1.16	0.02	1160847	0.023326	1160611	0.082319
1.16	0.02	1161679	0.023144	1161442	0.083517
1.16	0.02	116251	0.023473	1162274	0.084478
1.16	0.02	1163342	0.024935	1163105	0.084599
1.16	0.03	1164173	0.026017	1163937	0.08517
1.16	0.03	1165005	0.027158	1164768	0.085556
1.16	0.03	1165836	0.027306	11656	0.087205
1.16	0.03	1166668	0.027664	1166431	0.088186
1.16	0.03	11675	0.027776	1167263	0.089065
1.16	0.04	1168331	0.028783	1168094	0.089794
1.16	0.04	1169163	0.029958	1168926	0.09053
1.17	0.04	1169994	0.031029	1169757	0.091623
1.17	0.04	1170826	0.031758	1170589	0.092891
1.17	0.05	1171658	0.032621	117142	0.093687
1.17	0.05	1172489	0.032099	1172252	0.094435
1.17	0.05	1173321	0.032195	1173083	0.093955
1.17	0.05	1174152	0.033212	1173915	0.094147
1.17	0.05	1174984	0.03355	1174746	0.093822
1.17	0.05	1175816	0.033695	1175578	0.093941
1.17	0.05	1176647	0.033611	1176409	0.09458
1.17	0.05	1177479	0.033881	1177241	0.094566
1.17	0.05	1178311	0.034281	1178072	0.094766
1.17	0.06	1179142	0.035288	1178904	0.094015
1.18	0.06	1179973	0.036703	1179735	0.094582
1.18	0.06	1180805	0.037139	1180567	0.094508
1.18	0.06	1181637	0.037832	1181398	0.094552
1.18	0.06	1182468	0.038906	118223	0.094744
1.18	0.06	11833	0.039294	1183061	0.094252
1.18	0.06	1184132	0.040073	1183893	0.094078
1.18	0.06	1184963	0.040198	1184724	0.093474
1.18	0.06	1185795	0.040217	1185556	0.093557
1.18	0.06	1186626	0.040681	1186387	0.094216
1.18	0.06	1187458	0.042547	1187219	0.094368
1.18	0.06	118829	0.043348	118805	0.094834
1.18	0.06	1189121	0.044283	1188882	0.095647
1.19	0.06	1189953	0.044718	1189713	0.095773
1.19	0.06	1190784	0.045029	1190545	0.096077
1.19	0.06	1191616	0.046359	1191376	0.096059
1.19	0.06	1192448	0.047419	1192208	0.09681
1.19	0.06	1193279	0.048987	1193039	0.096996
1.19	0.06	1194111	0.049737	1193871	0.097296
1.19	0.06	1194942	0.050086	1194702	0.097388
1.19	0.07	1195774	0.051431	1195534	0.098614
1.19	0.07	1196605	0.052012	1196365	0.099136
1.19	0.06	1197437	0.052225	1197197	0.098977
1.19	0.07	1198269	0.053017	1198028	0.099095
1.19	0.07	11991	0.05514	119886	0.098635
1.20	0.07	1199932	0.056222	1199691	0.098733
1.20	0.06	1200763	0.057093	1200523	0.098466
1.20	0.07	1201595	0.058302	1201355	0.098938
1.20	0.07	1202427	0.059629	1202186	0.099139
1.20	0.07	1203258	0.060684	1203017	0.098753
1.20	0.07	120409	0.061441	1203849	0.098767
1.20	0.07	1204921	0.061539	120468	0.099316
1.20	0.07	1205753	0.062514	1205512	0.099374
1.20	0.07	1206585	0.063029	1206343	0.10013
1.20	0.07	1207416	0.063975	1207175	0.100324
1.20	0.07	1208248	0.064475	1208006	0.10024
1.20	0.07	1209079	0.065691	1208838	0.099828
1.21	0.07	1209911	0.066219	1209669	0.100024
1.21	0.07	1210742	0.067038	1210501	0.099363
1.21	0.06	1211574	0.067575	1211332	0.098359
1.21	0.06	1212406	0.068462	1212164	0.097992
1.21	0.06	1213237	0.070014	1212996	0.098179
1.21	0.06	1214069	0.071442	1213827	0.098524
1.21	0.06	12149	0.073264	1214658	0.099067
1.21	0.06	1215732	0.074559	121549	0.099221
1.21	0.06	1216564	0.075891	1216321	0.099656
1.21	0.06	1217395	0.07763	1217153	0.100225
1.21	0.06	1218227	0.079934	1217984	0.099543
1.21	0.06	1219058	0.08009	1218816	0.098659
1.22	0.06	121989	0.081644	1219647	0.098272
1.22	0.06	1220722	0.082134	1220479	0.097884
1.22	0.06	1221553	0.081782	122131	0.097412
1.22	0.06	1222385	0.082622	1222142	0.096582
1.22	0.06	1223216	0.083542	1222973	0.096947
1.22	0.06	1224048	0.083798	1223805	0.09717
1.22	0.06	122488	0.085098	1224637	0.096893
1.22	0.06	1225711	0.086637	1225468	0.096386
1.22	0.06	1226543	0.088409	12263	0.096422
1.22	0.06	1227374	0.089359	1227131	0.096301
1.22	0.06	1228206	0.089986	1227962	0.095682
1.22	0.05	1229037	0.091479	1228794	0.095027
1.23	0.05	1229869	0.09253	1229625	0.094267
1.23	0.05	1230701	0.093132	1230457	0.092977
1.23	0.05	1231532	0.094118	1231288	0.092437
1.23	0.05	1232364	0.095843	123212	0.091891
1.23	0.05	1233195	0.097142	1232951	0.091658
1.23	0.05	1234027	0.098365	1233783	0.091653
1.23	0.05	1234859	0.099925	1234615	0.0911
1.23	0.05	123569	0.100836	1235446	0.090574
1.23	0.05	1236522	0.102172	1236278	0.089812
1.23	0.05	1237353	0.104041	1237109	0.087974
1.23	0.05	1238185	0.105088	1237941	0.08618
1.23	0.05	1239017	0.106284	1238772	0.085947
1.24	0.05	1239848	0.107398	1239604	0.085375
1.24	0.05	124068	0.107296	1240435	0.084328
1.24	0.05	1241511	0.108302	1241266	0.082499
1.24	0.05	1242343	0.109364	1242098	0.081872
1.24	0.05	1243174	0.111227	1242929	0.080561
1.24	0.05	1244006	0.112857	1243761	0.079518
1.24	0.05	1244838	0.113476	1244592	0.078764
1.24	0.05	1245669	0.115004	1245424	0.07814
1.24	0.05	1246501	0.116037	1246256	0.076977
1.24	0.05	1247332	0.117791	1247087	0.076211
1.24	0.05	1248164	0.119018	1247919	0.075379
1.24	0.05	1248996	0.120412	124875	0.07431
1.24	0.05	1249827	0.122185	1249582	0.073482
1.25	0.05	1250659	0.123729	1250413	0.072663
1.25	0.05	125149	0.125843	1251245	0.071302
1.25	0.05	1252322	0.126968	1252076	0.070822
1.25	0.05	1253154	0.128851	1252908	0.070681
1.25	0.05	1253985	0.131265	1253739	0.070046
1.25	0.05	1254817	0.133558	125457	0.069429
1.25	0.05	1255648	0.1348	1255402	0.068784
1.25	0.05	125648	0.135322	1256233	0.067624
1.25	0.05	1257311	0.136535	1257065	0.066528
1.25	0.05	1258143	0.13667	1257897	0.066067
1.25	0.05	1258975	0.136797	1258728	0.065146
1.25	0.05	1259806	0.13669	125956	0.064321
1.26	0.05	1260638	0.139497	1260391	0.06452
1.26	0.05	1261469	0.140153	1261223	0.06429
1.26	0.05	1262301	0.142099	1262054	0.064009
1.26	0.05	1263133	0.144475	1262886	0.063873
1.26	0.05	1263964	0.145009	1263717	0.064427
1.26	0.05	1264796	0.146737	1264549	0.064268
1.26	0.05	1265628	0.149312	126538	0.063077
1.26	0.05	1266459	0.150988	1266212	0.062751
1.26	0.05	1267291	0.152605	1267043	0.062959
1.26	0.05	1268122	0.154102	1267874	0.062796
1.26	0.05	1268954	0.156087	1268706	0.062306
1.26	0.04	1269786	0.158158	1269538	0.061835
1.27	0.04	1270617	0.158652	1270369	0.061393
1.27	0.04	1271448	0.159947	1271201	0.060621
1.27	0.04	127228	0.161139	1272032	0.060158
1.27	0.04	1273112	0.161727	1272864	0.059478
1.27	0.05	1273943	0.161713	1273695	0.059105
1.27	0.04	1274775	0.16242	1274527	0.05869
1.27	0.04	1275607	0.163193	1275358	0.057604
1.27	0.04	1276438	0.16333	127619	0.056518
1.27	0.04	127727	0.164335	1277021	0.056017
1.27	0.04	1278101	0.165287	1277853	0.056651
1.27	0.04	1278933	0.165874	1278684	0.05738
1.27	0.04	1279765	0.167041	1279516	0.058012
1.28	0.04	1280596	0.168901	1280347	0.057948
1.28	0.04	1281428	0.170085	1281179	0.058166
1.28	0.04	1282259	0.171268	128201	0.05925
1.28	0.04	1283091	0.172829	1282842	0.060697
1.28	0.04	1283923	0.175157	1283673	0.061199
1.28	0.04	1284754	0.176176	1284505	0.061105
1.28	0.04	1285586	0.176397	1285336	0.060836
1.28	0.04	1286417	0.177431	1286168	0.060733
1.28	0.04	1287249	0.178372	1286999	0.060686
1.28	0.04	128808	0.179139	1287831	0.060762
1.28	0.04	1288912	0.178978	1288662	0.061223
1.28	0.04	1289744	0.179032	1289494	0.061314
1.29	0.04	1290575	0.179358	1290325	0.061358
1.29	0.04	1291407	0.179883	1291157	0.061289
1.29	0.04	1292238	0.180564	1291988	0.061518
1.29	0.04	129307	0.180667	129282	0.061609
1.29	0.04	1293902	0.181084	1293651	0.061435
1.29	0.04	1294733	0.181464	1294483	0.061176
1.29	0.04	1295565	0.180891	1295314	0.061493
1.29	0.04	1296396	0.180659	1296146	0.06175
1.29	0.04	1297228	0.181036	1296977	0.061051
1.29	0.03	129806	0.181289	1297809	0.060819
1.29	0.03	1298891	0.181746	129864	0.061364
1.29	0.03	1299723	0.183551	1299472	0.060935
1.30	0.03	1300554	0.184826	1300303	0.060894
1.30	0.03	1301386	0.186342	1301135	0.061494
1.30	0.03	1302217	0.186785	1301966	0.062159
1.30	0.03	1303049	0.187202	1302798	0.063385
1.30	0.03	1303881	0.187387	1303629	0.063914
1.30	0.03	1304712	0.186729	1304461	0.063541
1.30	0.03	1305544	0.187885	1305292	0.062727
1.30	0.03	1306375	0.188126	1306124	0.063065
1.30	0.03	1307207	0.188286	1306955	0.0638
1.30	0.03	1308039	0.188293	1307787	0.063761
1.30	0.03	130887	0.188471	1308618	0.063581
1.30	0.03	1309702	0.18779	130945	0.063956
1.31	0.03	1310533	0.187553	1310281	0.064435
1.31	0.03	1311365	0.187292	1311113	0.065208
1.31	0.03	1312197	0.187809	1311944	0.065136
1.31	0.03	1313028	0.18785	1312776	0.06549
1.31	0.03	131386	0.188855	1313607	0.066319
1.31	0.03	1314691	0.189072	1314439	0.066419
1.31	0.03	1315523	0.190016	131527	0.066174
1.31	0.03	1316354	0.189651	1316102	0.066007
1.31	0.03	1317186	0.189237	1316933	0.066676
1.31	0.03	1318018	0.18892	1317765	0.066997
1.31	0.03	1318849	0.188423	1318596	0.066708
1.31	0.03	1319681	0.187435	1319428	0.065789
1.32	0.03	1320512	0.187125	1320259	0.065029
1.32	0.03	1321344	0.186439	1321091	0.06496
1.32	0.03	1322176	0.185137	1321922	0.064788
1.32	0.03	1323007	0.184237	1322754	0.064306
1.32	0.03	1323839	0.18432	1323585	0.063467
1.32	0.03	132467	0.183593	1324417	0.063462
1.32	0.02	1325502	0.182446	1325248	0.064045
1.32	0.02	1326334	0.18186	132608	0.064081
1.32	0.02	1327165	0.181376	1326911	0.063938
1.32	0.02	1327997	0.180644	1327743	0.064091
1.32	0.02	1328828	0.180246	1328574	0.063858
1.32	0.02	132966	0.179987	1329406	0.06371
1.33	0.02	1330492	0.179264	1330237	0.063331
1.33	0.02	1331323	0.178771	1331069	0.063456
1.33	0.02	1332155	0.178259	13319	0.063527
1.33	0.02	1332986	0.177182	1332732	0.063046
1.33	0.02	1333818	0.17555	1333563	0.062923
1.33	0.02	1334649	0.174358	1334395	0.062675
1.33	0.02	1335481	0.173818	1335226	0.062252
1.33	0.02	1336313	0.172716	1336058	0.061679
1.33	0.02	1337144	0.171609	1336889	0.060704
1.33	0.02	1337976	0.170094	1337721	0.059219
1.33	0.02	1338807	0.168038	1338552	0.058574
1.33	0.02	1339639	0.166926	1339384	0.058763
1.34	0.02	1340471	0.16597	1340215	0.058204
1.34	0.02	1341302	0.164784	1341047	0.057634
1.34	0.02	1342134	0.163941	1341878	0.057064
1.34	0.02	1342965	0.162382	134271	0.056653
1.34	0.02	1343797	0.16091	1343541	0.055841
1.34	0.02	1344629	0.159577	1344373	0.054112
1.34	0.02	134546	0.15894	1345204	0.052893
1.34	0.02	1346292	0.158636	1346036	0.052761
1.34	0.02	1347123	0.157423	1346867	0.0526
1.34	0.02	1347955	0.156769	1347699	0.051861
1.34	0.02	1348786	0.155632	134853	0.051242
1.34	0.02	1349618	0.154614	1349362	0.051338
1.35	0.01	135045	0.152995	1350193	0.05096
1.35	0.01	1351281	0.151384	1351025	0.050217
1.35	0.01	1352113	0.150508	1351856	0.048866
1.35	0.01	1352944	0.149765	1352688	0.047584
1.35	0.01	1353776	0.147918	1353519	0.047829
1.35	0.01	1354608	0.146231	1354351	0.048023
1.35	0.01	1355439	0.144019	1355182	0.047119
1.35	0.01	1356271	0.142484	1356014	0.046431
1.35	0.01	1357103	0.141408	1356845	0.046055
1.35	0.01	1357934	0.140992	1357677	0.045567
1.35	0.01	1358766	0.140867	1358508	0.044861
1.35	0.01	1359597	0.140356	135934	0.044411
1.36	0.01	1360429	0.13978	1360171	0.044749
1.36	0.01	1361261	0.138888	1361003	0.04545
1.36	0.01	1362092	0.137713	1361834	0.045687
1.36	0.01	1362924	0.136867	1362666	0.045506
1.36	0.01	1363755	0.136022	1363497	0.044786
1.36	0.01	1364587	0.134926	1364329	0.043752
1.36	0.01	1365418	0.133674	136516	0.043989
1.36	0.01	136625	0.132472	1365992	0.04341
1.36	0.01	1367082	0.130591	1366823	0.041666
1.36	0.01	1367913	0.129232	1367655	0.040501
1.36	0.01	1368745	0.12863	1368486	0.04006
1.36	0.00	1369576	0.127747	1369318	0.03964
1.37	0.00	1370408	0.126443	1370149	0.039844
1.37	0.00	137124	0.125038	1370981	0.03953
1.37	0.00	1372071	0.124702	1371812	0.03929
1.37	0.00	1372903	0.123719	1372644	0.038968
1.37	0.00	1373734	0.121967	1373475	0.038809
1.37	0.00	1374566	0.121133	1374307	0.039482
1.37	0.00	1375398	0.120586	1375138	0.039671
1.37	0.00	1376229	0.120111	137597	0.03922
1.37	0.00	1377061	0.119345	1376801	0.039261
1.37	0.00	1377892	0.119112	1377633	0.039404
1.37	0.00	1378724	0.11887	1378464	0.039878
1.37	0.00	1379555	0.118386	1379296	0.040245
1.38	0.00	1380387	0.117958	1380127	0.039871
1.38	0.00	1381219	0.11757	1380959	0.038874
1.38	0.00	138205	0.116809	138179	0.038567
1.38	0.00	1382882	0.115639	1382622	0.038388
1.38	-0.01	1383713	0.1148	1383453	0.038846
1.38	-0.01	1384545	0.114347	1384285	0.037977
1.38	-0.01	1385377	0.113685	1385116	0.037508
1.38	-0.01	1386208	0.113024	1385948	0.038613
1.38	-0.01	138704	0.112447	138678	0.039416
1.38	-0.01	1387871	0.111894	1387611	0.039257
1.38	-0.01	1388703	0.112177	1388443	0.039035
1.38	-0.01	1389535	0.1114	1389274	0.038569
1.39	-0.01	1390366	0.110033	1390105	0.037628
1.39	-0.01	1391198	0.108954	1390937	0.036284
1.39	-0.01	1392029	0.108305	1391768	0.036363
1.39	-0.01	1392861	0.109005	13926	0.035852
1.39	-0.01	1393692	0.108789	1393431	0.035738
1.39	-0.01	1394524	0.107995	1394263	0.035807
1.39	-0.01	1395356	0.10778	1395094	0.035421
1.39	-0.01	1396187	0.108013	1395926	0.034651
1.39	-0.01	1397019	0.10787	1396757	0.035307
1.39	-0.01	139785	0.106885	1397589	0.035582
1.39	-0.01	1398682	0.105745	1398421	0.035156
1.39	-0.01	1399514	0.104807	1399252	0.034789
1.40	-0.02	1400345	0.103921	1400084	0.034502
1.40	-0.02	1401177	0.103358	1400915	0.034752
1.40	-0.02	1402008	0.102642	1401747	0.034756
1.40	-0.02	140284	0.102535	1402578	0.034194
1.40	-0.02	1403672	0.102141	1403409	0.034117
1.40	-0.02	1404503	0.101239	1404241	0.033948
1.40	-0.02	1405335	0.100827	1405072	0.034541
1.40	-0.02	1406166	0.100546	1405904	0.034947
1.40	-0.02	1406998	0.099894	1406735	0.034236
1.40	-0.02	1407829	0.099268	1407567	0.034409
1.40	-0.02	1408661	0.099464	1408398	0.034605
1.40	-0.02	1409493	0.099682	140923	0.034228
1.41	-0.02	1410324	0.098849	1410062	0.034525
1.41	-0.02	1411156	0.09818	1410893	0.034168
1.41	-0.02	1411987	0.098341	1411725	0.033102
1.41	-0.02	1412819	0.098207	1412556	0.032562
1.41	-0.02	1413651	0.098184	1413388	0.03215
1.41	-0.02	1414482	0.098666	1414219	0.03118
1.41	-0.02	1415314	0.099659	1415051	0.030441
1.41	-0.02	1416145	0.099928	1415882	0.030647
1.41	-0.02	1416977	0.099381	1416713	0.02985
1.41	-0.02	1417809	0.098952	1417545	0.029742
1.41	-0.02	141864	0.098591	1418376	0.030146
1.41	-0.02	1419472	0.09771	1419208	0.029957
1.42	-0.02	1420303	0.097014	1420039	0.029799
1.42	-0.02	1421135	0.096681	1420871	0.029592
1.42	-0.02	1421967	0.096758	1421703	0.030172
1.42	-0.02	1422798	0.096396	1422534	0.031222
1.42	-0.02	142363	0.096127	1423366	0.031859
1.42	-0.02	1424461	0.096315	1424197	0.031185
1.42	-0.02	1425293	0.095801	1425029	0.030305
1.42	-0.02	1426124	0.095247	142586	0.031085
1.42	-0.03	1426956	0.094339	1426692	0.031408
1.42	-0.03	1427788	0.093615	1427523	0.02998
1.42	-0.03	1428619	0.092694	1428355	0.028922
1.42	-0.03	1429451	0.091406	1429186	0.028826
1.43	-0.03	1430282	0.089872	1430017	0.028868
1.43	-0.03	1431114	0.088956	1430849	0.028959
1.43	-0.03	1431946	0.088964	143168	0.029745
1.43	-0.03	1432777	0.088883	1432512	0.030152
1.43	-0.03	1433609	0.088228	1433344	0.029118
1.43	-0.03	143444	0.086721	1434175	0.029153
1.43	-0.03	1435272	0.085342	1435007	0.02967
1.43	-0.03	1436104	0.085108	1435838	0.030249
1.43	-0.03	1436935	0.084637	143667	0.030392
1.43	-0.03	1437767	0.084512	1437501	0.030505
1.43	-0.03	1438598	0.083675	1438333	0.029495
1.43	-0.03	143943	0.083794	1439164	0.029821
1.44	-0.03	1440261	0.084056	1439996	0.030271
1.44	-0.03	1441093	0.084118	1440827	0.031022
1.44	-0.03	1441925	0.083801	1441658	0.031619
1.44	-0.03	1442756	0.083289	144249	0.031766
1.44	-0.03	1443588	0.083319	1443322	0.030955
1.44	-0.03	144442	0.082645	1444153	0.0302
1.44	-0.03	1445251	0.082332	1444985	0.029789
1.44	-0.03	1446083	0.082352	1445816	0.029869
1.44	-0.03	1446914	0.082042	1446648	0.029871
1.44	-0.03	1447746	0.081971	1447479	0.029731
1.44	-0.03	1448578	0.081803	1448311	0.02969
1.44	-0.03	1449409	0.08161	1449142	0.029653
1.45	-0.03	1450241	0.080326	1449974	0.028894
1.45	-0.03	1451072	0.078961	1450805	0.029708
1.45	-0.03	1451904	0.078751	1451637	0.029146
1.45	-0.03	1452735	0.079402	1452468	0.029193
1.45	-0.03	1453567	0.079282	14533	0.029752
1.45	-0.04	1454399	0.079039	1454131	0.030688
1.45	-0.04	145523	0.079123	1454963	0.031043
1.45	-0.04	1456062	0.078418	1455794	0.031498
1.45	-0.04	1456893	0.077838	1456626	0.030893
1.45	-0.04	1457725	0.077832	1457457	0.030468
1.45	-0.04	1458557	0.078126	1458289	0.030626
1.45	-0.04	1459388	0.078793	145912	0.030649
1.46	-0.04	146022	0.078343	1459952	0.030509
1.46	-0.04	1461051	0.077858	1460783	0.030243
1.46	-0.04	1461883	0.077415	1461615	0.030366
1.46	-0.04	1462715	0.076411	1462446	0.030751
1.46	-0.04	1463546	0.076156	1463278	0.031082
1.46	-0.04	1464378	0.076581	1464109	0.031229
1.46	-0.04	1465209	0.076236	1464941	0.030604
1.46	-0.03	1466041	0.075518	1465772	0.030466
1.46	-0.03	1466873	0.075758	1466604	0.030381
1.46	-0.03	1467704	0.075583	1467435	0.029978
1.46	-0.03	1468536	0.075842	1468267	0.030348
1.46	-0.03	1469367	0.076381	1469098	0.030505
1.47	-0.03	1470199	0.076967	146993	0.030365
1.47	-0.03	147103	0.077753	1470761	0.029947
1.47	-0.03	1471862	0.077496	1471593	0.030423
1.47	-0.03	1472694	0.077172	1472424	0.032168
1.47	-0.03	1473525	0.0764	1473256	0.032391
1.47	-0.03	1474357	0.075831	1474087	0.03342
1.47	-0.03	1475188	0.075719	1474919	0.033028
1.47	-0.03	147602	0.076212	147575	0.032065
1.47	-0.03	1476852	0.076324	1476582	0.031913
1.47	-0.03	1477683	0.075845	1477413	0.030566
1.47	-0.03	1478515	0.075104	1478245	0.0302
1.47	-0.03	1479346	0.074714	1479076	0.03019
1.48	-0.03	1480178	0.07499	1479908	0.030197
1.48	-0.03	148101	0.075245	1480739	0.030175
1.48	-0.03	1481841	0.074818	1481571	0.030331
1.48	-0.03	1482673	0.073844	1482402	0.029937
1.48	-0.02	1483504	0.073345	1483234	0.030004
1.48	-0.02	1484336	0.073245	1484065	0.030043
1.48	-0.03	1485167	0.073387	1484897	0.030657
1.48	-0.03	1485999	0.073472	1485728	0.031608
1.48	-0.03	1486831	0.073917	148656	0.03218
1.48	-0.02	1487662	0.073438	1487391	0.032909
1.48	-0.02	1488494	0.072588	1488223	0.031565
1.48	-0.02	1489325	0.071861	1489054	0.030834
1.49	-0.02	1490157	0.071577	1489886	0.03223
1.49	-0.02	1490989	0.070957	1490717	0.031302
1.49	-0.02	149182	0.070964	1491549	0.03212
1.49	-0.02	1492652	0.071283	149238	0.032458
1.49	-0.02	1493483	0.07069	1493212	0.033227
1.49	-0.02	1494315	0.068974	1494043	0.032838
1.49	-0.02	1495147	0.067887	1494875	0.032941
1.49	-0.02	1495978	0.067397	1495706	0.032563
1.49	-0.02	149681	0.066788	1496538	0.033165
1.49	-0.02	1497641	0.065569	1497369	0.033265
1.49	-0.02	1498473	0.06445	1498201	0.034253
1.49	-0.02	1499304	0.062742	1499032	0.034147
1.50	-0.02	1500136	0.062506	1499864	0.034196
1.50	-0.02	1500968	0.062072	1500695	0.034594
1.50	-0.02	1501799	0.061962	1501527	0.034286
1.50	-0.02	1502631	0.0616	1502358	0.033968
1.50	-0.02	1503462	0.06179	150319	0.033824
1.50	-0.02	1504294	0.062044	1504021	0.033386
1.50	-0.02	1505126	0.06175	1504853	0.03303
1.50	-0.02	1505957	0.060272	1505684	0.031276
1.50	-0.02	1506789	0.059464	1506516	0.031139
1.50	-0.02	150762	0.059782	1507347	0.03138
1.50	-0.02	1508452	0.058265	1508179	0.032637
1.50	-0.02	1509284	0.057578	150901	0.032449
1.51	-0.02	1510115	0.05679	1509842	0.032022
1.51	-0.02	1510947	0.057084	1510673	0.032499
1.51	-0.02	1511778	0.055773	1511505	0.032713
1.51	-0.02	151261	0.054607	1512336	0.033005
1.51	-0.02	1513441	0.053796	1513168	0.032478
1.51	-0.02	1514273	0.05384	1513999	0.030556
1.51	-0.02	1515105	0.053442	1514831	0.029979
1.51	-0.02	1515936	0.052374	1515662	0.02912
1.51	-0.02	1516768	0.052383	1516494	0.029918
1.51	-0.03	1517599	0.05222	1517325	0.030797
1.51	-0.03	1518431	0.052629	1518157	0.031098
1.51	-0.03	1519263	0.051949	1518988	0.032254
1.52	-0.03	1520094	0.05212	151982	0.032797
1.52	-0.03	1520926	0.051648	1520651	0.033039
1.52	-0.03	1521757	0.050571	1521483	0.032468
1.52	-0.03	1522589	0.04962	1522314	0.031204
1.52	-0.03	1523421	0.049517	1523146	0.030668
1.52	-0.03	1524252	0.049455	1523977	0.03096
1.52	-0.03	1525084	0.04923	1524809	0.03056
1.52	-0.03	1525916	0.048808	152564	0.029482
1.52	-0.03	1526747	0.047358	1526472	0.029139
1.52	-0.03	1527579	0.046415	1527303	0.028466
1.52	-0.03	152841	0.045171	1528135	0.027678
1.52	-0.03	1529242	0.044731	1528966	0.026924
1.53	-0.03	1530073	0.044395	1529798	0.027482
1.53	-0.03	1530905	0.044508	1530629	0.027731
1.53	-0.04	1531736	0.044937	1531461	0.026918
1.53	-0.04	1532568	0.044403	1532292	0.02734
1.53	-0.04	15334	0.043708	1533124	0.026953
1.53	-0.04	1534231	0.043715	1533955	0.026574
1.53	-0.04	1535063	0.043543	1534787	0.026855
1.53	-0.04	1535895	0.044197	1535618	0.026091
1.53	-0.04	1536726	0.043875	153645	0.026463
1.53	-0.04	1537558	0.043416	1537281	0.026502
1.53	-0.04	1538389	0.042037	1538113	0.025143
1.53	-0.04	1539221	0.041472	1538944	0.024547
1.54	-0.04	1540053	0.041596	1539776	0.024458
1.54	-0.04	1540884	0.042472	1540607	0.023849
1.54	-0.04	1541716	0.042384	1541439	0.023499
1.54	-0.04	1542547	0.040895	154227	0.023203
1.54	-0.04	1543379	0.039824	1543102	0.022494
1.54	-0.04	154421	0.040367	1543933	0.022979
1.54	-0.04	1545042	0.039977	1544765	0.02356
1.54	-0.04	1545874	0.039331	1545596	0.023021
1.54	-0.04	1546705	0.038779	1546428	0.022532
1.54	-0.04	1547537	0.038015	1547259	0.023438
1.54	-0.04	1548368	0.03845	1548091	0.023473
1.54	-0.04	15492	0.037385	1548922	0.023681
1.55	-0.05	1550032	0.036941	1549754	0.022579
1.55	-0.05	1550863	0.036985	1550586	0.022489
1.55	-0.05	1551695	0.037391	1551417	0.022131
1.55	-0.05	1552526	0.036258	1552248	0.020802
1.55	-0.05	1553358	0.036911	155308	0.019837
1.55	-0.04	155419	0.03697	1553911	0.01874
1.55	-0.05	1555021	0.037793	1554743	0.019067
1.55	-0.05	1555853	0.038259	1555574	0.018582
1.55	-0.05	1556684	0.038453	1556406	0.017335
1.55	-0.05	1557516	0.039712	1557237	0.017232
1.55	-0.05	1558348	0.039472	1558069	0.016729
1.55	-0.05	1559179	0.038869	15589	0.016901
1.56	-0.05	1560011	0.037719	1559732	0.01668
1.56	-0.05	1560842	0.037922	1560563	0.016
1.56	-0.05	1561674	0.037664	1561395	0.015896
1.56	-0.05	1562505	0.037662	1562227	0.015359
1.56	-0.05	1563337	0.038362	1563058	0.016148
1.56	-0.05	1564169	0.039152	156389	0.015731
1.56	-0.05	1565	0.038951	1564721	0.015796
1.56	-0.05	1565832	0.038534	1565552	0.015392
1.56	-0.05	1566663	0.0387	1566384	0.014755
1.56	-0.05	1567495	0.038284	1567215	0.014827
1.56	-0.05	1568327	0.038613	1568047	0.015388
1.56	-0.05	1569158	0.038142	1568878	0.014418
1.57	-0.05	156999	0.03732	156971	0.013355
1.57	-0.05	1570821	0.038295	1570541	0.012631
1.57	-0.05	1571653	0.04012	1571373	0.012656
1.57	-0.05	1572485	0.039836	1572204	0.011466
1.57	-0.05	1573316	0.038738	1573036	0.011374
1.57	-0.05	1574148	0.039487	1573868	0.01121
1.57	-0.05	1574979	0.039832	1574699	0.010999
1.57	-0.05	1575811	0.039617	1575531	0.010997
1.57	-0.05	1576642	0.040363	1576362	0.010455
1.57	-0.05	1577474	0.040209	1577193	0.010556
1.57	-0.05	1578306	0.040025	1578025	0.010026
1.57	-0.05	1579137	0.039598	1578856	0.009728
1.58	-0.05	1579969	0.039872	1579688	0.01062
1.58	-0.05	15808	0.040844	1580519	0.011261
1.58	-0.05	1581632	0.041291	1581351	0.011265
1.58	-0.05	1582464	0.041595	1582182	0.011136
1.58	-0.05	1583295	0.041205	1583014	0.011096
1.58	-0.05	1584127	0.041776	1583845	0.010477
1.58	-0.06	1584958	0.042364	1584677	0.010481
1.58	-0.05	158579	0.042388	1585509	0.010881
1.58	-0.05	1586622	0.042623	158634	0.010399
1.58	-0.05	1587453	0.043133	1587172	0.010655
1.58	-0.05	1588285	0.043022	1588003	0.010666
1.58	-0.05	1589116	0.043905	1588835	0.010327
1.59	-0.05	1589948	0.04363	1589666	0.010437
1.59	-0.06	1590779	0.044039	1590497	0.011163
1.59	-0.06	1591611	0.044255	1591329	0.011477
1.59	-0.06	1592443	0.044859	159216	0.011433
1.59	-0.06	1593274	0.045216	1592992	0.01168
1.59	-0.06	1594106	0.044929	1593823	0.012292
1.59	-0.06	1594937	0.045028	1594655	0.012879
1.59	-0.06	1595769	0.04555	1595487	0.013106
1.59	-0.06	1596601	0.04547	1596318	0.012163
1.59	-0.06	1597432	0.044226	159715	0.011501
1.59	-0.06	1598264	0.045046	1597981	0.011857
1.59	-0.06	1599095	0.045395	1598813	0.011863
1.60	-0.06	1599927	0.046142	1599644	0.011859
1.60	-0.06	1600759	0.045532	1600476	0.011079
1.60	-0.06	160159	0.045334	1601307	0.010716
1.60	-0.06	1602422	0.045878	1602139	0.010404
1.60	-0.06	1603253	0.045685	160297	0.010204
1.60	-0.06	1604085	0.045603	1603801	0.010279
1.60	-0.06	1604916	0.045031	1604633	0.009802
1.60	-0.06	1605748	0.044613	1605464	0.010033
1.60	-0.06	160658	0.045153	1606296	0.010038
1.60	-0.06	1607411	0.045604	1607128	0.009877
1.60	-0.06	1608243	0.046676	1607959	0.010627
1.60	-0.06	1609074	0.047179	1608791	0.010772
1.61	-0.06	1609906	0.047353	1609622	0.010957
1.61	-0.06	1610738	0.04805	1610454	0.012344
1.61	-0.06	1611569	0.049243	1611285	0.013044
1.61	-0.06	1612401	0.048641	1612117	0.013172
1.61	-0.06	1613232	0.046857	1612948	0.013083
1.61	-0.06	1614064	0.046923	161378	0.013516
1.61	-0.06	1614896	0.047547	1614611	0.013144
1.61	-0.06	1615727	0.046736	1615443	0.012819
1.61	-0.06	1616559	0.046529	1616274	0.013773
1.61	-0.06	1617391	0.046813	1617105	0.013539
1.61	-0.06	1618222	0.046927	1617937	0.014012
1.61	-0.06	1619053	0.046917	1618769	0.014189
1.62	-0.06	1619885	0.046923	16196	0.014263
1.62	-0.06	1620717	0.04755	1620432	0.014126
1.62	-0.06	1621548	0.048063	1621263	0.013729
1.62	-0.06	162238	0.04844	1622095	0.013726
1.62	-0.06	1623212	0.048785	1622926	0.012979
1.62	-0.06	1624043	0.048272	1623758	0.01239
1.62	-0.06	1624875	0.047754	1624589	0.012201
1.62	-0.06	1625706	0.047863	1625421	0.012441
1.62	-0.06	1626538	0.047593	1626252	0.013074
1.62	-0.06	162737	0.046373	1627084	0.012983
1.62	-0.06	1628201	0.045714	1627915	0.013213
1.62	-0.06	1629033	0.044873	1628747	0.012659
1.63	-0.06	1629864	0.045259	1629578	0.012247
1.63	-0.06	1630696	0.044934	163041	0.012505
1.63	-0.06	1631528	0.044396	1631241	0.012542
1.63	-0.06	1632359	0.044498	1632073	0.011833
1.63	-0.06	1633191	0.045637	1632904	0.011157
1.63	-0.06	1634022	0.045658	1633736	0.011366
1.63	-0.06	1634854	0.044303	1634567	0.011466
1.63	-0.06	1635685	0.043936	1635399	0.011552
1.63	-0.06	1636517	0.042755	163623	0.011918
1.63	-0.06	1637349	0.042077	1637062	0.01222
1.63	-0.06	163818	0.041348	1637893	0.012776
1.63	-0.06	1639012	0.041468	1638725	0.013861
1.63	-0.06	1639843	0.039665	1639556	0.014282
1.64	-0.06	1640675	0.038645	1640388	0.014395
1.64	-0.06	1641507	0.0382	1641219	0.014484
1.64	-0.06	1642338	0.037931	1642051	0.014474
1.64	-0.06	164317	0.038808	1642882	0.014204
1.64	-0.06	1644001	0.037341	1643714	0.014336
1.64	-0.06	1644833	0.035511	1644545	0.014344
1.64	-0.06	1645665	0.035906	1645377	0.014736
1.64	-0.06	1646496	0.035276	1646208	0.01508
1.64	-0.06	1647328	0.034968	164704	0.015214
1.64	-0.06	1648159	0.033977	1647871	0.016154
1.64	-0.06	1648991	0.033501	1648703	0.016271
1.64	-0.06	1649822	0.032109	1649534	0.015259
1.65	-0.06	1650654	0.031172	1650366	0.014933
1.65	-0.06	1651486	0.03169	1651197	0.014491
1.65	-0.06	1652317	0.03202	1652029	0.014581
1.65	-0.06	1653149	0.031762	165286	0.014395
1.65	-0.06	165398	0.031978	1653692	0.014585
1.65	-0.06	1654812	0.031942	1654523	0.014613
1.65	-0.06	1655644	0.032031	1655355	0.014835
1.65	-0.06	1656475	0.031967	1656186	0.015064
1.65	-0.06	1657307	0.032245	1657018	0.014971
1.65	-0.06	1658138	0.032445	1657849	0.013879
1.65	-0.06	165897	0.031573	1658681	0.012675
1.65	-0.06	1659802	0.030823	1659512	0.011587
1.66	-0.06	1660633	0.030687	1660344	0.01113
[truncated: 28,545 more rows]

## Sheet: Fig. 6a
iC3b-CR3 alphaI			CR3 alphaI
q	Int(exp)	Int(fit)	q	Int(exp)	Int(fit)
0.01514	0.152275E+03	0.152140E+03	0.175471E-01	0.200880E+02	0.186465E+02
0.01562	0.150335E+03	0.149622E+03	0.180278E-01	0.199999E+02	0.185997E+02
0.01610	0.146689E+03	0.147097E+03	0.185085E-01	0.196135E+02	0.185518E+02
0.01659	0.143417E+03	0.144573E+03	0.189893E-01	0.196644E+02	0.185028E+02
0.01707	0.142244E+03	0.142048E+03	0.194700E-01	0.197072E+02	0.184528E+02
0.01755	0.139844E+03	0.139524E+03	0.199508E-01	0.194284E+02	0.184017E+02
0.01803	0.137655E+03	0.136999E+03	0.204315E-01	0.194952E+02	0.183496E+02
0.01851	0.133976E+03	0.134474E+03	0.209122E-01	0.194147E+02	0.182964E+02
0.01899	0.131634E+03	0.131950E+03	0.213930E-01	0.190817E+02	0.182421E+02
0.01947	0.128916E+03	0.129425E+03	0.218737E-01	0.191149E+02	0.181869E+02
0.01995	0.127250E+03	0.126901E+03	0.223545E-01	0.188136E+02	0.181306E+02
0.02043	0.124863E+03	0.124376E+03	0.228352E-01	0.188671E+02	0.180733E+02
0.02091	0.122068E+03	0.121851E+03	0.233159E-01	0.185280E+02	0.180150E+02
0.02139	0.119206E+03	0.119327E+03	0.237967E-01	0.185632E+02	0.179556E+02
0.02187	0.116937E+03	0.116802E+03	0.242774E-01	0.188153E+02	0.178953E+02
0.02235	0.114058E+03	0.114278E+03	0.247582E-01	0.185966E+02	0.178340E+02
0.02284	0.112404E+03	0.111838E+03	0.252389E-01	0.186846E+02	0.177717E+02
0.02332	0.109855E+03	0.109694E+03	0.257196E-01	0.183957E+02	0.177084E+02
0.02380	0.107826E+03	0.107550E+03	0.262004E-01	0.182187E+02	0.176442E+02
0.02428	0.105771E+03	0.105406E+03	0.266811E-01	0.176596E+02	0.175790E+02
0.02476	0.102926E+03	0.103261E+03	0.271619E-01	0.176981E+02	0.175128E+02
0.02524	0.100940E+03	0.101117E+03	0.276426E-01	0.178219E+02	0.174458E+02
0.02572	0.992254E+02	0.989727E+02	0.281234E-01	0.173986E+02	0.173777E+02
0.02620	0.971552E+02	0.968284E+02	0.286041E-01	0.177868E+02	0.173088E+02
0.02668	0.948629E+02	0.946841E+02	0.290848E-01	0.180004E+02	0.172390E+02
0.02716	0.927726E+02	0.925398E+02	0.295656E-01	0.172203E+02	0.171682E+02
0.02764	0.909135E+02	0.903955E+02	0.300463E-01	0.170020E+02	0.170966E+02
0.02812	0.887237E+02	0.882512E+02	0.305271E-01	0.170590E+02	0.170241E+02
0.02860	0.867654E+02	0.861070E+02	0.310078E-01	0.172967E+02	0.169507E+02
0.02908	0.851147E+02	0.839627E+02	0.314885E-01	0.168474E+02	0.168765E+02
0.02957	0.829394E+02	0.818184E+02	0.319693E-01	0.168704E+02	0.168014E+02
0.03005	0.812568E+02	0.796741E+02	0.324500E-01	0.168449E+02	0.167255E+02
0.03053	0.789905E+02	0.778278E+02	0.329308E-01	0.167877E+02	0.166487E+02
0.03101	0.771170E+02	0.763228E+02	0.334115E-01	0.166547E+02	0.165712E+02
0.03149	0.751392E+02	0.748179E+02	0.338923E-01	0.166920E+02	0.164928E+02
0.03197	0.739364E+02	0.733130E+02	0.343730E-01	0.164488E+02	0.164136E+02
0.03245	0.717177E+02	0.718080E+02	0.348537E-01	0.162466E+02	0.163337E+02
0.03293	0.701476E+02	0.703031E+02	0.353345E-01	0.161055E+02	0.162530E+02
0.03341	0.681643E+02	0.687982E+02	0.358152E-01	0.159980E+02	0.161715E+02
0.03389	0.668795E+02	0.672933E+02	0.362960E-01	0.160922E+02	0.160893E+02
0.03437	0.650489E+02	0.657883E+02	0.367767E-01	0.160026E+02	0.160063E+02
0.03485	0.643690E+02	0.642834E+02	0.372574E-01	0.158411E+02	0.159227E+02
0.03533	0.620136E+02	0.627785E+02	0.377382E-01	0.161318E+02	0.158383E+02
0.03582	0.606167E+02	0.612735E+02	0.382189E-01	0.154506E+02	0.157532E+02
0.03630	0.596159E+02	0.597686E+02	0.386997E-01	0.151010E+02	0.156675E+02
0.03678	0.575755E+02	0.582637E+02	0.391804E-01	0.156210E+02	0.155811E+02
0.03726	0.563413E+02	0.567587E+02	0.396611E-01	0.154426E+02	0.154940E+02
0.03774	0.550652E+02	0.552538E+02	0.401419E-01	0.151720E+02	0.154063E+02
0.03822	0.536415E+02	0.541038E+02	0.406226E-01	0.151834E+02	0.153179E+02
0.03870	0.522827E+02	0.531004E+02	0.411034E-01	0.152091E+02	0.152290E+02
0.03918	0.510430E+02	0.520971E+02	0.415841E-01	0.151002E+02	0.151394E+02
0.03966	0.504196E+02	0.510938E+02	0.420648E-01	0.148404E+02	0.150493E+02
0.04014	0.489512E+02	0.500904E+02	0.425456E-01	0.145892E+02	0.149586E+02
0.04062	0.480646E+02	0.490871E+02	0.430263E-01	0.146873E+02	0.148673E+02
0.04110	0.467063E+02	0.480837E+02	0.435071E-01	0.146396E+02	0.147754E+02
0.04158	0.456394E+02	0.470804E+02	0.439878E-01	0.146710E+02	0.146831E+02
0.04206	0.445082E+02	0.460771E+02	0.444686E-01	0.142487E+02	0.145903E+02
0.04255	0.436090E+02	0.450737E+02	0.449493E-01	0.141097E+02	0.144970E+02
0.04303	0.428008E+02	0.440704E+02	0.454300E-01	0.138356E+02	0.144032E+02
0.04351	0.413906E+02	0.430671E+02	0.459108E-01	0.138769E+02	0.143091E+02
0.04399	0.409716E+02	0.420637E+02	0.463915E-01	0.137584E+02	0.142145E+02
0.04447	0.395753E+02	0.410604E+02	0.468723E-01	0.137911E+02	0.141196E+02
0.04495	0.386046E+02	0.400571E+02	0.473530E-01	0.136022E+02	0.140243E+02
0.04543	0.380332E+02	0.390537E+02	0.478337E-01	0.133846E+02	0.139287E+02
0.04591	0.374549E+02	0.383304E+02	0.483145E-01	0.133717E+02	0.138328E+02
0.04639	0.363492E+02	0.376221E+02	0.487952E-01	0.131899E+02	0.137367E+02
0.04687	0.353591E+02	0.369138E+02	0.492760E-01	0.131538E+02	0.136403E+02
0.04735	0.349184E+02	0.362055E+02	0.497567E-01	0.133725E+02	0.135436E+02
0.04783	0.340129E+02	0.354973E+02	0.502374E-01	0.131568E+02	0.134468E+02
0.04831	0.335426E+02	0.347890E+02	0.507182E-01	0.128889E+02	0.133498E+02
0.04880	0.329989E+02	0.340807E+02	0.511989E-01	0.121705E+02	0.132526E+02
0.04928	0.322775E+02	0.333724E+02	0.516797E-01	0.125534E+02	0.131552E+02
0.04976	0.316172E+02	0.326641E+02	0.521604E-01	0.127532E+02	0.130578E+02
0.05024	0.305681E+02	0.319558E+02	0.526412E-01	0.122107E+02	0.129603E+02
0.05072	0.298425E+02	0.312476E+02	0.531219E-01	0.122077E+02	0.128627E+02
0.05120	0.294475E+02	0.305393E+02	0.536026E-01	0.123456E+02	0.127650E+02
0.05168	0.290207E+02	0.298310E+02	0.540834E-01	0.123904E+02	0.126673E+02
0.05216	0.282744E+02	0.291227E+02	0.545641E-01	0.117814E+02	0.125695E+02
0.05264	0.279899E+02	0.284144E+02	0.550449E-01	0.121777E+02	0.124718E+02
0.05312	0.271507E+02	0.277444E+02	0.555256E-01	0.120961E+02	0.123741E+02
0.05360	0.269895E+02	0.272372E+02	0.560063E-01	0.118257E+02	0.122765E+02
0.05408	0.265407E+02	0.267299E+02	0.564871E-01	0.122816E+02	0.121789E+02
0.05456	0.259419E+02	0.262226E+02	0.569678E-01	0.118034E+02	0.120813E+02
0.05504	0.252644E+02	0.257153E+02	0.574486E-01	0.115493E+02	0.119839E+02
0.05553	0.250993E+02	0.252080E+02	0.579293E-01	0.112518E+02	0.118866E+02
0.05601	0.243647E+02	0.247007E+02	0.584101E-01	0.117677E+02	0.117894E+02
0.05649	0.240202E+02	0.241935E+02	0.588908E-01	0.113031E+02	0.116924E+02
0.05697	0.233606E+02	0.236862E+02	0.593715E-01	0.111882E+02	0.115955E+02
0.05745	0.228275E+02	0.231789E+02	0.598523E-01	0.112438E+02	0.114988E+02
0.05793	0.223350E+02	0.226716E+02	0.603330E-01	0.108220E+02	0.114023E+02
0.05841	0.220649E+02	0.221643E+02	0.608137E-01	0.109418E+02	0.113060E+02
0.05889	0.216535E+02	0.216570E+02	0.612945E-01	0.109460E+02	0.112100E+02
0.05937	0.211962E+02	0.211498E+02	0.617752E-01	0.109133E+02	0.111142E+02
0.05985	0.208181E+02	0.206425E+02	0.622560E-01	0.107924E+02	0.110186E+02
0.06033	0.203066E+02	0.201352E+02	0.627367E-01	0.102840E+02	0.109233E+02
0.06081	0.199050E+02	0.197034E+02	0.632175E-01	0.103197E+02	0.108283E+02
0.06129	0.196911E+02	0.193709E+02	0.636982E-01	0.107454E+02	0.107336E+02
0.06178	0.194275E+02	0.190384E+02	0.641789E-01	0.101444E+02	0.106392E+02
0.06226	0.190585E+02	0.187058E+02	0.646597E-01	0.105227E+02	0.105451E+02
0.06274	0.188032E+02	0.183733E+02	0.651404E-01	0.102250E+02	0.104513E+02
0.06322	0.183862E+02	0.180408E+02	0.656212E-01	0.100266E+02	0.103579E+02
0.06370	0.183909E+02	0.177082E+02	0.661019E-01	0.994614E+01	0.102649E+02
0.06418	0.182644E+02	0.173757E+02	0.665826E-01	0.980287E+01	0.101722E+02
0.06466	0.178670E+02	0.170432E+02	0.670634E-01	0.996146E+01	0.100799E+02
0.06514	0.171289E+02	0.167107E+02	0.675441E-01	0.954923E+01	0.998797E+01
0.06562	0.168489E+02	0.163781E+02	0.680249E-01	0.956626E+01	0.989646E+01
0.06610	0.166773E+02	0.160456E+02	0.685056E-01	0.954486E+01	0.980537E+01
0.06658	0.163086E+02	0.157131E+02	0.689863E-01	0.941506E+01	0.971471E+01
0.06706	0.162151E+02	0.153806E+02	0.694671E-01	0.941909E+01	0.962446E+01
0.06754	0.158920E+02	0.150480E+02	0.699478E-01	0.939197E+01	0.953467E+01
0.06802	0.157947E+02	0.147155E+02	0.704286E-01	0.940779E+01	0.944532E+01
0.06851	0.154844E+02	0.144679E+02	0.709093E-01	0.918210E+01	0.935644E+01
0.06899	0.151726E+02	0.142614E+02	0.713901E-01	0.900740E+01	0.926801E+01
0.06947	0.150095E+02	0.140550E+02	0.718708E-01	0.922189E+01	0.918007E+01
0.06995	0.145836E+02	0.138485E+02	0.723515E-01	0.920631E+01	0.909262E+01
0.07043	0.146242E+02	0.136421E+02	0.728323E-01	0.883321E+01	0.900564E+01
0.07091	0.140256E+02	0.134356E+02	0.733130E-01	0.917466E+01	0.891917E+01
0.07139	0.136542E+02	0.132292E+02	0.737938E-01	0.909051E+01	0.883319E+01
0.07187	0.137271E+02	0.130227E+02	0.742745E-01	0.879170E+01	0.874774E+01
0.07235	0.136733E+02	0.128163E+02	0.747552E-01	0.870206E+01	0.866281E+01
0.07283	0.133464E+02	0.126098E+02	0.752360E-01	0.859489E+01	0.857839E+01
0.07331	0.132763E+02	0.124034E+02	0.757167E-01	0.853161E+01	0.849451E+01
0.07379	0.128804E+02	0.121969E+02	0.761975E-01	0.831773E+01	0.841115E+01
0.07427	0.126148E+02	0.119904E+02	0.766782E-01	0.845169E+01	0.832835E+01
0.07476	0.124411E+02	0.117840E+02	0.771590E-01	0.811701E+01	0.824608E+01
0.07524	0.120251E+02	0.115775E+02	0.776397E-01	0.799051E+01	0.816437E+01
0.07572	0.116380E+02	0.113711E+02	0.781204E-01	0.776879E+01	0.808322E+01
0.07620	0.117055E+02	0.112159E+02	0.786012E-01	0.778366E+01	0.800261E+01
0.07668	0.114073E+02	0.110656E+02	0.790819E-01	0.796760E+01	0.792259E+01
0.07716	0.113900E+02	0.109152E+02	0.795627E-01	0.785651E+01	0.784311E+01
0.07764	0.109537E+02	0.107648E+02	0.800434E-01	0.745543E+01	0.776423E+01
0.07812	0.108549E+02	0.106144E+02	0.805241E-01	0.736506E+01	0.768591E+01
0.07860	0.108354E+02	0.104641E+02	0.810049E-01	0.732977E+01	0.760816E+01
0.07908	0.103868E+02	0.103137E+02	0.814856E-01	0.742441E+01	0.753101E+01
0.07956	0.104042E+02	0.101633E+02	0.819664E-01	0.749833E+01	0.745442E+01
0.08004	0.994744E+01	0.100129E+02	0.824471E-01	0.721076E+01	0.737844E+01
0.08052	0.100248E+02	0.986256E+01	0.829279E-01	0.750707E+01	0.730303E+01
0.08100	0.989078E+01	0.971218E+01	0.834086E-01	0.743033E+01	0.722823E+01
0.08149	0.967039E+01	0.956180E+01	0.838893E-01	0.747813E+01	0.715401E+01
0.08197	0.960036E+01	0.941143E+01	0.843701E-01	0.711077E+01	0.708038E+01
0.08245	0.927546E+01	0.926105E+01	0.848508E-01	0.698241E+01	0.700736E+01
0.08293	0.907770E+01	0.911067E+01	0.853316E-01	0.721253E+01	0.693492E+01
0.08341	0.877034E+01	0.896295E+01	0.858123E-01	0.720951E+01	0.686309E+01
0.08389	0.900324E+01	0.882951E+01	0.862930E-01	0.682750E+01	0.679187E+01
0.08437	0.875083E+01	0.869608E+01	0.867738E-01	0.660843E+01	0.672123E+01
0.08485	0.844450E+01	0.856264E+01	0.872545E-01	0.695003E+01	0.665120E+01
0.08533	0.831595E+01	0.842921E+01	0.877353E-01	0.664497E+01	0.658177E+01
0.08581	0.824409E+01	0.829577E+01	0.882160E-01	0.688406E+01	0.651296E+01
0.08629	0.841001E+01	0.816234E+01	0.886967E-01	0.673070E+01	0.644475E+01
0.08677	0.804919E+01	0.802890E+01	0.891775E-01	0.642890E+01	0.637714E+01
0.08725	0.789276E+01	0.789546E+01	0.896582E-01	0.620960E+01	0.631015E+01
0.08774	0.775856E+01	0.776203E+01	0.901390E-01	0.649789E+01	0.624376E+01
0.08822	0.761889E+01	0.762859E+01	0.906197E-01	0.632256E+01	0.617799E+01
0.08870	0.735115E+01	0.749516E+01	0.911004E-01	0.639320E+01	0.611283E+01
0.08918	0.717374E+01	0.736172E+01	0.915812E-01	0.612127E+01	0.604826E+01
0.08966	0.730512E+01	0.722829E+01	0.920619E-01	0.611640E+01	0.598432E+01
0.09014	0.726812E+01	0.709485E+01	0.925427E-01	0.575389E+01	0.592098E+01
0.09062	0.727181E+01	0.696142E+01	0.930234E-01	0.581421E+01	0.585825E+01
0.09110	0.704449E+01	0.683601E+01	0.935041E-01	0.607143E+01	0.579614E+01
0.09158	0.671248E+01	0.672273E+01	0.939849E-01	0.606406E+01	0.573462E+01
0.09206	0.682976E+01	0.660946E+01	0.944656E-01	0.608510E+01	0.567372E+01
0.09254	0.660764E+01	0.649619E+01	0.949464E-01	0.592284E+01	0.561341E+01
0.09302	0.624909E+01	0.638291E+01	0.954271E-01	0.634063E+01	0.555372E+01
0.09350	0.641822E+01	0.626964E+01	0.959079E-01	0.577980E+01	0.549461E+01
0.09398	0.632397E+01	0.615637E+01	0.963886E-01	0.540269E+01	0.543613E+01
0.09447	0.605234E+01	0.604309E+01	0.968693E-01	0.548727E+01	0.537824E+01
0.09495	0.620887E+01	0.592982E+01	0.973501E-01	0.552216E+01	0.532094E+01
0.09543	0.617890E+01	0.581654E+01	0.978308E-01	0.533466E+01	0.526424E+01
0.09591	0.592653E+01	0.570327E+01	0.983116E-01	0.532466E+01	0.520813E+01
0.09639	0.595106E+01	0.559000E+01	0.987923E-01	0.549619E+01	0.515262E+01
0.09687	0.576713E+01	0.547672E+01	0.992730E-01	0.510906E+01	0.509770E+01
0.09735	0.537419E+01	0.536345E+01	0.997538E-01	0.567300E+01	0.504335E+01
0.09783	0.543714E+01	0.525018E+01	0.100235E+00	0.551677E+01	0.498955E+01
0.09831	0.521388E+01	0.513690E+01	0.100715E+00	0.559876E+01	0.493646E+01
0.09879	0.535012E+01	0.504375E+01	0.101196E+00	0.514727E+01	0.488384E+01
0.09927	0.535159E+01	0.496192E+01	0.101677E+00	0.521274E+01	0.483180E+01
0.09975	0.537816E+01	0.488011E+01	0.102157E+00	0.498287E+01	0.478044E+01
0.10023	0.511801E+01	0.479829E+01	0.102638E+00	0.508784E+01	0.472954E+01
0.10072	0.483151E+01	0.471646E+01	0.103119E+00	0.524420E+01	0.467922E+01
0.10120	0.490649E+01	0.463465E+01	0.103600E+00	0.499717E+01	0.462945E+01
0.10168	0.485180E+01	0.455282E+01	0.104080E+00	0.480266E+01	0.458036E+01
0.10216	0.477119E+01	0.447100E+01	0.104561E+00	0.468171E+01	0.453171E+01
0.10264	0.464999E+01	0.438919E+01	0.105042E+00	0.481380E+01	0.448363E+01
0.10312	0.491444E+01	0.430736E+01	0.105523E+00	0.455293E+01	0.443610E+01
0.10360	0.448047E+01	0.422555E+01	0.106003E+00	0.462840E+01	0.438921E+01
0.10408	0.414629E+01	0.414372E+01	0.106484E+00	0.457541E+01	0.434278E+01
0.10456	0.421751E+01	0.406190E+01	0.106965E+00	0.447401E+01	0.429688E+01
0.10504	0.428639E+01	0.398009E+01	0.107446E+00	0.453187E+01	0.425153E+01
0.10552	0.408786E+01	0.389826E+01	0.107926E+00	0.421097E+01	0.420680E+01
0.10600	0.409034E+01	0.381645E+01	0.108407E+00	0.458857E+01	0.416251E+01
0.10648	0.395455E+01	0.375827E+01	0.108888E+00	0.465507E+01	0.411875E+01
0.10696	0.371618E+01	0.370331E+01	0.109369E+00	0.459190E+01	0.407552E+01
0.10745	0.375108E+01	0.364834E+01	0.109849E+00	0.422039E+01	0.403289E+01
0.10793	0.387161E+01	0.359336E+01	0.110330E+00	0.447211E+01	0.399069E+01
0.10841	0.365082E+01	0.353839E+01	0.110811E+00	0.427406E+01	0.394901E+01
0.10889	0.401560E+01	0.348341E+01	0.111292E+00	0.407970E+01	0.390783E+01
0.10937	0.405346E+01	0.342844E+01	0.111772E+00	0.432796E+01	0.386724E+01
0.10985	0.368588E+01	0.337346E+01	0.112253E+00	0.444513E+01	0.382707E+01
0.11033	0.345846E+01	0.331849E+01	0.112734E+00	0.406759E+01	0.378740E+01
0.11081	0.339341E+01	0.326353E+01	0.113214E+00	0.394256E+01	0.374831E+01
0.11129	0.351809E+01	0.320855E+01	0.113695E+00	0.390614E+01	0.370962E+01
0.11177	0.339959E+01	0.315358E+01	0.114176E+00	0.406713E+01	0.367141E+01
0.11225	0.372871E+01	0.309860E+01	0.114657E+00	0.392373E+01	0.363369E+01
0.11273	0.329207E+01	0.304363E+01	0.115138E+00	0.347577E+01	0.359645E+01
0.11321	0.303864E+01	0.298866E+01	0.115618E+00	0.387577E+01	0.355975E+01
0.11370	0.300056E+01	0.293549E+01	0.116099E+00	0.365171E+01	0.352345E+01
0.11418	0.321404E+01	0.289523E+01	0.116580E+00	0.393706E+01	0.348762E+01
0.11466	0.298316E+01	0.285497E+01	0.117060E+00	0.384719E+01	0.345232E+01
0.11514	0.286049E+01	0.281472E+01	0.117541E+00	0.356980E+01	0.341741E+01
0.11562	0.297594E+01	0.277447E+01	0.118022E+00	0.378404E+01	0.338294E+01
0.11610	0.297368E+01	0.273420E+01	0.118503E+00	0.352674E+01	0.334893E+01
0.11658	0.290119E+01	0.269395E+01	0.118983E+00	0.356691E+01	0.331544E+01
0.11706	0.276920E+01	0.265369E+01	0.119464E+00	0.350770E+01	0.328231E+01
0.11754	0.285488E+01	0.261344E+01	0.119945E+00	0.342120E+01	0.324962E+01
0.11802	0.270671E+01	0.257317E+01	0.120426E+00	0.346466E+01	0.321737E+01
0.11850	0.276921E+01	0.253292E+01	0.120906E+00	0.340487E+01	0.318561E+01
0.11898	0.286305E+01	0.249267E+01	0.121387E+00	0.325493E+01	0.315421E+01
0.11946	0.277888E+01	0.245241E+01	0.121868E+00	0.308969E+01	0.312324E+01
0.11994	0.270243E+01	0.241215E+01	0.122349E+00	0.330939E+01	0.309268E+01
0.12043	0.273008E+01	0.237189E+01	0.122829E+00	0.322137E+01	0.306260E+01
0.12091	0.259695E+01	0.233164E+01	0.123310E+00	0.341667E+01	0.303286E+01
0.12139	0.261434E+01	0.229466E+01	0.123791E+00	0.334906E+01	0.300353E+01
0.12187	0.270385E+01	0.226340E+01	0.124272E+00	0.301893E+01	0.297460E+01
0.12235	0.275012E+01	0.223215E+01	0.124752E+00	0.315279E+01	0.294613E+01
0.12283	0.241167E+01	0.220090E+01	0.125233E+00	0.319824E+01	0.291800E+01
0.12331	0.247444E+01	0.216964E+01	0.125714E+00	0.321176E+01	0.289025E+01
0.12379	0.258154E+01	0.213839E+01	0.126195E+00	0.305334E+01	0.286290E+01
0.12427	0.260688E+01	0.210714E+01	0.126675E+00	0.319179E+01	0.283598E+01
0.12475	0.234390E+01	0.207588E+01	0.127156E+00	0.306566E+01	0.280938E+01
0.12523	0.238493E+01	0.204463E+01	0.127637E+00	0.305166E+01	0.278316E+01
0.12571	0.224874E+01	0.201338E+01	0.128117E+00	0.301109E+01	0.275736E+01
0.12619	0.242093E+01	0.198212E+01	0.128598E+00	0.287013E+01	0.273188E+01
0.12668	0.249731E+01	0.195087E+01	0.129079E+00	0.277554E+01	0.270677E+01
0.12716	0.236880E+01	0.191962E+01	0.129560E+00	0.282511E+01	0.268201E+01
0.12764	0.225941E+01	0.188836E+01	0.130041E+00	0.287263E+01	0.265760E+01
0.12812	0.210052E+01	0.185711E+01	0.130521E+00	0.257471E+01	0.263359E+01
0.12860	0.207689E+01	0.182585E+01	0.131002E+00	0.277206E+01	0.260988E+01
0.12908	0.213933E+01	0.179963E+01	0.131483E+00	0.292323E+01	0.258650E+01
0.12956	0.203176E+01	0.177670E+01	0.131963E+00	0.263520E+01	0.256349E+01
0.13004	0.183458E+01	0.175376E+01	0.132444E+00	0.224403E+01	0.254076E+01
0.13052	0.215069E+01	0.173083E+01	0.132925E+00	0.245704E+01	0.251835E+01
0.13100	0.232070E+01	0.170789E+01	0.133406E+00	0.255340E+01	0.249625E+01
0.13148	0.200549E+01	0.168495E+01	0.133886E+00	0.263490E+01	0.247450E+01
0.13196	0.204942E+01	0.166202E+01	0.134367E+00	0.256751E+01	0.245301E+01
0.13244	0.211522E+01	0.163908E+01	0.134848E+00	0.264814E+01	0.243181E+01
0.13292	0.194164E+01	0.161614E+01	0.135329E+00	0.228623E+01	0.241091E+01
0.13341	0.207001E+01	0.159320E+01	0.135809E+00	0.262340E+01	0.239033E+01
0.13389	0.202326E+01	0.157027E+01	0.136290E+00	0.234681E+01	0.237000E+01
0.13437	0.158986E+01	0.154734E+01	0.136771E+00	0.220361E+01	0.234994E+01
0.13485	0.186263E+01	0.152440E+01	0.137252E+00	0.223891E+01	0.233015E+01
0.13533	0.197696E+01	0.150146E+01	0.137732E+00	0.232724E+01	0.231067E+01
0.13581	0.188157E+01	0.147852E+01	0.138213E+00	0.237291E+01	0.229141E+01
0.13629	0.181729E+01	0.145559E+01	0.138694E+00	0.242400E+01	0.227241E+01
0.13677	0.179389E+01	0.143754E+01	0.139175E+00	0.216129E+01	0.225367E+01
0.13725	0.157029E+01	0.142038E+01	0.139655E+00	0.226241E+01	0.223521E+01
0.13773	0.172243E+01	0.140321E+01	0.140136E+00	0.247029E+01	0.221696E+01
0.13821	0.157668E+01	0.138604E+01	0.140617E+00	0.224617E+01	0.219895E+01
0.13869	0.169831E+01	0.136888E+01	0.141098E+00	0.203957E+01	0.218118E+01
0.13917	0.156971E+01	0.135171E+01	0.141578E+00	0.234774E+01	0.216368E+01
0.13966	0.154585E+01	0.133455E+01	0.142059E+00	0.214259E+01	0.214637E+01
0.14014	0.148439E+01	0.131739E+01	0.142540E+00	0.205204E+01	0.212928E+01
0.14062	0.145701E+01	0.130022E+01	0.143020E+00	0.180387E+01	0.211246E+01
0.14110	0.163044E+01	0.128306E+01	0.143501E+00	0.179360E+01	0.209581E+01
0.14158	0.167546E+01	0.126589E+01	0.143982E+00	0.195546E+01	0.207939E+01
0.14206	0.140868E+01	0.124873E+01	0.144463E+00	0.194224E+01	0.206317E+01
0.14254	0.154504E+01	0.123156E+01	0.144944E+00	0.194469E+01	0.204716E+01
0.14302	0.139984E+01	0.121440E+01	0.145424E+00	0.201439E+01	0.203139E+01
0.14350	0.159096E+01	0.119723E+01	0.145905E+00	0.205639E+01	0.201578E+01
0.14398	0.166711E+01	0.118026E+01	0.146386E+00	0.193946E+01	0.200038E+01
0.14446	0.148797E+01	0.116524E+01	0.146866E+00	0.178491E+01	0.198520E+01
0.14494	0.140534E+01	0.115022E+01	0.147347E+00	0.187037E+01	0.197018E+01
0.14542	0.163576E+01	0.113520E+01	0.147828E+00	0.196604E+01	0.195534E+01
0.14590	0.144864E+01	0.112019E+01	0.148309E+00	0.178630E+01	0.194070E+01
0.14639	0.140906E+01	0.110517E+01	0.148789E+00	0.154704E+01	0.192626E+01
0.14687	0.132974E+01	0.109015E+01	0.149270E+00	0.175946E+01	0.191197E+01
0.14735	0.119571E+01	0.107513E+01	0.149751E+00	0.193097E+01	0.189787E+01
0.14783	0.110524E+01	0.106011E+01	0.150232E+00	0.199029E+01	0.188393E+01
0.14831	0.120927E+01	0.104510E+01	0.150712E+00	0.186739E+01	0.187019E+01
0.14879	0.119701E+01	0.103008E+01	0.151193E+00	0.148637E+01	0.185660E+01
0.14927	0.120262E+01	0.101506E+01	0.151674E+00	0.166196E+01	0.184316E+01
0.14975	0.134339E+01	0.100004E+01	0.152155E+00	0.169896E+01	0.182989E+01
0.15023	0.131266E+01	0.985024E+00	0.152635E+00	0.162740E+01	0.181681E+01
0.15071	0.122264E+01	0.970007E+00	0.153116E+00	0.138513E+01	0.180386E+01
0.15119	0.117461E+01	0.954987E+00	0.153597E+00	0.143129E+01	0.179107E+01
0.15167	0.138636E+01	0.940513E+00	0.154078E+00	0.139473E+01	0.177842E+01
0.15215	0.112987E+01	0.927140E+00	0.154558E+00	0.141686E+01	0.176595E+01
0.15264	0.112722E+01	0.913768E+00	0.155039E+00	0.162131E+01	0.175361E+01
0.15312	0.946586E+00	0.900395E+00	0.155520E+00	0.151814E+01	0.174141E+01
0.15360	0.116231E+01	0.887024E+00	0.156001E+00	0.148053E+01	0.172935E+01
0.15408	0.115614E+01	0.873652E+00	0.156481E+00	0.149679E+01	0.171746E+01
0.15456	0.113549E+01	0.860279E+00	0.156962E+00	0.158279E+01	0.170568E+01
0.15504	0.127361E+01	0.846907E+00	0.157443E+00	0.185996E+01	0.169404E+01
0.15552	0.884214E+00	0.833534E+00	0.157923E+00	0.148391E+01	0.168256E+01
0.15600	0.821043E+00	0.820163E+00	0.158404E+00	0.137124E+01	0.167119E+01
0.15648	0.881493E+00	0.806791E+00	0.158885E+00	0.131043E+01	0.165994E+01
0.15696	0.120859E+01	0.793418E+00	0.159366E+00	0.128009E+01	0.164883E+01
0.15744	0.906907E+00	0.780047E+00	0.159846E+00	0.131667E+01	0.163786E+01
0.15792	0.950507E+00	0.766673E+00	0.160327E+00	0.134281E+01	0.162700E+01
0.15840	0.111362E+01	0.753302E+00	0.160808E+00	0.155630E+01	0.161626E+01
0.15888	0.104799E+01	0.739930E+00	0.161289E+00	0.143904E+01	0.160564E+01
0.15937	0.115719E+01	0.728501E+00	0.161769E+00	0.127487E+01	0.159516E+01
0.15985	0.101474E+01	0.718531E+00	0.162250E+00	0.120450E+01	0.158477E+01
0.16033	0.967450E+00	0.708560E+00	0.162731E+00	0.161916E+01	0.157450E+01
0.16081	0.952971E+00	0.698590E+00	0.163212E+00	0.132969E+01	0.156434E+01
0.16129	0.985957E+00	0.688618E+00	0.163692E+00	0.105193E+01	0.155432E+01
0.16177	0.905771E+00	0.678649E+00	0.164173E+00	0.112930E+01	0.154438E+01
0.16225	0.831957E+00	0.668679E+00	0.164654E+00	0.133403E+01	0.153455E+01
0.16273	0.100789E+01	0.658707E+00	0.165135E+00	0.117963E+01	0.152483E+01
0.16321	0.947693E+00	0.648737E+00	0.165615E+00	0.105690E+01	0.151524E+01
0.16369	0.102249E+01	0.638766E+00	0.166096E+00	0.103267E+01	0.150572E+01
0.16417	0.702707E+00	0.628796E+00	0.166577E+00	0.112571E+01	0.149631E+01
0.16465	0.821393E+00	0.618826E+00	0.167057E+00	0.124127E+01	0.148702E+01
0.16513	0.904486E+00	0.608855E+00	0.167538E+00	0.135904E+01	0.147781E+01
0.16562	0.928271E+00	0.598885E+00	0.168019E+00	0.114466E+01	0.146869E+01
0.16610	0.883014E+00	0.588913E+00	0.168500E+00	0.127529E+01	0.145967E+01
0.16658	0.621043E+00	0.578944E+00	0.168981E+00	0.129906E+01	0.145075E+01
0.16706	0.648221E+00	0.571936E+00	0.169461E+00	0.105223E+01	0.144194E+01
0.16754	0.776779E+00	0.565608E+00	0.169942E+00	0.102263E+01	0.143319E+01
0.16802	0.916343E+00	0.559282E+00	0.170423E+00	0.124331E+01	0.142454E+01
0.16850	0.741464E+00	0.552954E+00	0.170904E+00	0.110516E+01	0.141598E+01
0.16898	0.661414E+00	0.546628E+00	0.171384E+00	0.124087E+01	0.140752E+01
0.16946	0.771886E+00	0.540300E+00	0.171865E+00	0.903671E+00	0.139913E+01

## Sheet: Fig. 6b
iC3b-CR3 alphaI		CR3 alphaI
r	p(r)	r	p(r)
0.0000E+00	0.0000E+00	0.0000E+00	0.0000E+00
0.7480E-01	0.2019E-01	0.4225E-01	0.1263E-01
0.1496E+00	0.4092E-01	0.8451E-01	0.2522E-01
0.2244E+00	0.6229E-01	0.1268E+00	0.3776E-01
0.2992E+00	0.8448E-01	0.1690E+00	0.5024E-01
0.3740E+00	0.1077E+00	0.2113E+00	0.6268E-01
0.4488E+00	0.1322E+00	0.2535E+00	0.7505E-01
0.5236E+00	0.1583E+00	0.2958E+00	0.8737E-01
0.5984E+00	0.1861E+00	0.3380E+00	0.9962E-01
0.6732E+00	0.2160E+00	0.3803E+00	0.1118E+00
0.7480E+00	0.2481E+00	0.4225E+00	0.1239E+00
0.8228E+00	0.2825E+00	0.4648E+00	0.1359E+00
0.8976E+00	0.3193E+00	0.5070E+00	0.1479E+00
0.9724E+00	0.3584E+00	0.5493E+00	0.1597E+00
0.1047E+01	0.3997E+00	0.5915E+00	0.1714E+00
0.1122E+01	0.4430E+00	0.6338E+00	0.1830E+00
0.1197E+01	0.4880E+00	0.6761E+00	0.1945E+00
0.1272E+01	0.5345E+00	0.7183E+00	0.2059E+00
0.1346E+01	0.5820E+00	0.7606E+00	0.2171E+00
0.1421E+01	0.6302E+00	0.8028E+00	0.2282E+00
0.1496E+01	0.6787E+00	0.8451E+00	0.2391E+00
0.1571E+01	0.7271E+00	0.8873E+00	0.2498E+00
0.1646E+01	0.7751E+00	0.9296E+00	0.2604E+00
0.1720E+01	0.8223E+00	0.9718E+00	0.2707E+00
0.1795E+01	0.8686E+00	0.1014E+01	0.2809E+00
0.1870E+01	0.9137E+00	0.1056E+01	0.2908E+00
0.1945E+01	0.9574E+00	0.1099E+01	0.3005E+00
0.2020E+01	0.9995E+00	0.1141E+01	0.3100E+00
0.2094E+01	0.1040E+01	0.1183E+01	0.3192E+00
0.2169E+01	0.1079E+01	0.1225E+01	0.3282E+00
0.2244E+01	0.1116E+01	0.1268E+01	0.3368E+00
0.2319E+01	0.1152E+01	0.1310E+01	0.3452E+00
0.2394E+01	0.1186E+01	0.1352E+01	0.3534E+00
0.2469E+01	0.1219E+01	0.1394E+01	0.3612E+00
0.2543E+01	0.1250E+01	0.1437E+01	0.3687E+00
0.2618E+01	0.1279E+01	0.1479E+01	0.3758E+00
0.2693E+01	0.1307E+01	0.1521E+01	0.3827E+00
0.2768E+01	0.1333E+01	0.1563E+01	0.3892E+00
0.2843E+01	0.1358E+01	0.1606E+01	0.3954E+00
0.2917E+01	0.1382E+01	0.1648E+01	0.4012E+00
0.2992E+01	0.1404E+01	0.1690E+01	0.4066E+00
0.3067E+01	0.1424E+01	0.1732E+01	0.4117E+00
0.3142E+01	0.1443E+01	0.1775E+01	0.4164E+00
0.3217E+01	0.1461E+01	0.1817E+01	0.4208E+00
0.3291E+01	0.1477E+01	0.1859E+01	0.4248E+00
0.3366E+01	0.1492E+01	0.1901E+01	0.4283E+00
0.3441E+01	0.1505E+01	0.1944E+01	0.4316E+00
0.3516E+01	0.1517E+01	0.1986E+01	0.4344E+00
0.3591E+01	0.1529E+01	0.2028E+01	0.4368E+00
0.3665E+01	0.1539E+01	0.2070E+01	0.4389E+00
0.3740E+01	0.1548E+01	0.2113E+01	0.4406E+00
0.3815E+01	0.1556E+01	0.2155E+01	0.4418E+00
0.3890E+01	0.1563E+01	0.2197E+01	0.4428E+00
0.3965E+01	0.1569E+01	0.2239E+01	0.4433E+00
0.4039E+01	0.1575E+01	0.2282E+01	0.4435E+00
0.4114E+01	0.1580E+01	0.2324E+01	0.4433E+00
0.4189E+01	0.1584E+01	0.2366E+01	0.4427E+00
0.4264E+01	0.1588E+01	0.2408E+01	0.4418E+00
0.4339E+01	0.1591E+01	0.2451E+01	0.4405E+00
0.4413E+01	0.1593E+01	0.2493E+01	0.4389E+00
0.4488E+01	0.1595E+01	0.2535E+01	0.4370E+00
0.4563E+01	0.1597E+01	0.2577E+01	0.4347E+00
0.4638E+01	0.1598E+01	0.2620E+01	0.4321E+00
0.4713E+01	0.1598E+01	0.2662E+01	0.4293E+00
0.4787E+01	0.1598E+01	0.2704E+01	0.4261E+00
0.4862E+01	0.1598E+01	0.2746E+01	0.4227E+00
0.4937E+01	0.1597E+01	0.2789E+01	0.4190E+00
0.5012E+01	0.1596E+01	0.2831E+01	0.4150E+00
0.5087E+01	0.1595E+01	0.2873E+01	0.4108E+00
0.5161E+01	0.1593E+01	0.2915E+01	0.4063E+00
0.5236E+01	0.1591E+01	0.2958E+01	0.4017E+00
0.5311E+01	0.1588E+01	0.3000E+01	0.3968E+00
0.5386E+01	0.1584E+01	0.3042E+01	0.3918E+00
0.5461E+01	0.1581E+01	0.3085E+01	0.3866E+00
0.5535E+01	0.1577E+01	0.3127E+01	0.3812E+00
0.5610E+01	0.1572E+01	0.3169E+01	0.3757E+00
0.5685E+01	0.1567E+01	0.3211E+01	0.3700E+00
0.5760E+01	0.1561E+01	0.3254E+01	0.3643E+00
0.5835E+01	0.1555E+01	0.3296E+01	0.3584E+00
0.5909E+01	0.1549E+01	0.3338E+01	0.3525E+00
0.5984E+01	0.1542E+01	0.3380E+01	0.3464E+00
0.6059E+01	0.1535E+01	0.3423E+01	0.3404E+00
0.6134E+01	0.1527E+01	0.3465E+01	0.3342E+00
0.6209E+01	0.1519E+01	0.3507E+01	0.3281E+00
0.6283E+01	0.1511E+01	0.3549E+01	0.3219E+00
0.6358E+01	0.1503E+01	0.3592E+01	0.3157E+00
0.6433E+01	0.1494E+01	0.3634E+01	0.3095E+00
0.6508E+01	0.1486E+01	0.3676E+01	0.3034E+00
0.6583E+01	0.1477E+01	0.3718E+01	0.2972E+00
0.6657E+01	0.1467E+01	0.3761E+01	0.2911E+00
0.6732E+01	0.1458E+01	0.3803E+01	0.2851E+00
0.6807E+01	0.1449E+01	0.3845E+01	0.2791E+00
0.6882E+01	0.1439E+01	0.3887E+01	0.2732E+00
0.6957E+01	0.1430E+01	0.3930E+01	0.2673E+00
0.7031E+01	0.1420E+01	0.3972E+01	0.2615E+00
0.7106E+01	0.1410E+01	0.4014E+01	0.2558E+00
0.7181E+01	0.1400E+01	0.4056E+01	0.2502E+00
0.7256E+01	0.1390E+01	0.4099E+01	0.2447E+00
0.7331E+01	0.1380E+01	0.4141E+01	0.2393E+00
0.7406E+01	0.1370E+01	0.4183E+01	0.2340E+00
0.7480E+01	0.1360E+01	0.4225E+01	0.2288E+00
0.7555E+01	0.1350E+01	0.4268E+01	0.2236E+00
0.7630E+01	0.1341E+01	0.4310E+01	0.2186E+00
0.7705E+01	0.1331E+01	0.4352E+01	0.2137E+00
0.7780E+01	0.1321E+01	0.4394E+01	0.2089E+00
0.7854E+01	0.1311E+01	0.4437E+01	0.2042E+00
0.7929E+01	0.1301E+01	0.4479E+01	0.1996E+00
0.8004E+01	0.1291E+01	0.4521E+01	0.1950E+00
0.8079E+01	0.1282E+01	0.4563E+01	0.1906E+00
0.8154E+01	0.1272E+01	0.4606E+01	0.1862E+00
0.8228E+01	0.1262E+01	0.4648E+01	0.1819E+00
0.8303E+01	0.1252E+01	0.4690E+01	0.1776E+00
0.8378E+01	0.1242E+01	0.4732E+01	0.1734E+00
0.8453E+01	0.1233E+01	0.4775E+01	0.1692E+00
0.8528E+01	0.1223E+01	0.4817E+01	0.1651E+00
0.8602E+01	0.1212E+01	0.4859E+01	0.1610E+00
0.8677E+01	0.1202E+01	0.4901E+01	0.1568E+00
0.8752E+01	0.1192E+01	0.4944E+01	0.1527E+00
0.8827E+01	0.1182E+01	0.4986E+01	0.1486E+00
0.8902E+01	0.1171E+01	0.5028E+01	0.1444E+00
0.8976E+01	0.1160E+01	0.5070E+01	0.1401E+00
0.9051E+01	0.1150E+01	0.5113E+01	0.1358E+00
0.9126E+01	0.1139E+01	0.5155E+01	0.1315E+00
0.9201E+01	0.1128E+01	0.5197E+01	0.1270E+00
0.9276E+01	0.1116E+01	0.5239E+01	0.1224E+00
0.9350E+01	0.1105E+01	0.5282E+01	0.1176E+00
0.9425E+01	0.1093E+01	0.5324E+01	0.1128E+00
0.9500E+01	0.1082E+01	0.5366E+01	0.1077E+00
0.9575E+01	0.1070E+01	0.5408E+01	0.1025E+00
0.9650E+01	0.1058E+01	0.5451E+01	0.9706E-01
0.9724E+01	0.1046E+01	0.5493E+01	0.9141E-01
0.9799E+01	0.1034E+01	0.5535E+01	0.8553E-01
0.9874E+01	0.1022E+01	0.5577E+01	0.7938E-01
0.9949E+01	0.1010E+01	0.5620E+01	0.7297E-01
0.1002E+02	0.9972E+00	0.5662E+01	0.6626E-01
0.1010E+02	0.9848E+00	0.5704E+01	0.5924E-01
0.1017E+02	0.9722E+00	0.5746E+01	0.5189E-01
0.1025E+02	0.9596E+00	0.5789E+01	0.4420E-01
0.1032E+02	0.9469E+00	0.5831E+01	0.3615E-01
0.1040E+02	0.9341E+00	0.5873E+01	0.2772E-01
0.1047E+02	0.9213E+00	0.5915E+01	0.1890E-01
0.1055E+02	0.9084E+00	0.5958E+01	0.9662E-02
0.1062E+02	0.8955E+00	0.6000E+01	0.0000E+00
0.1070E+02	0.8826E+00
0.1077E+02	0.8696E+00
0.1085E+02	0.8566E+00
0.1092E+02	0.8436E+00
0.1100E+02	0.8306E+00
0.1107E+02	0.8176E+00
0.1115E+02	0.8046E+00
0.1122E+02	0.7916E+00
0.1130E+02	0.7786E+00
0.1137E+02	0.7657E+00
0.1144E+02	0.7528E+00
0.1152E+02	0.7400E+00
0.1159E+02	0.7272E+00
0.1167E+02	0.7145E+00
0.1174E+02	0.7019E+00
0.1182E+02	0.6894E+00
0.1189E+02	0.6770E+00
0.1197E+02	0.6647E+00
0.1204E+02	0.6526E+00
0.1212E+02	0.6406E+00
0.1219E+02	0.6287E+00
0.1227E+02	0.6170E+00
0.1234E+02	0.6055E+00
0.1242E+02	0.5941E+00
0.1249E+02	0.5829E+00
0.1257E+02	0.5718E+00
0.1264E+02	0.5610E+00
0.1272E+02	0.5503E+00
0.1279E+02	0.5398E+00
0.1287E+02	0.5294E+00
0.1294E+02	0.5192E+00
0.1302E+02	0.5092E+00
0.1309E+02	0.4994E+00
0.1317E+02	0.4897E+00
0.1324E+02	0.4802E+00
0.1331E+02	0.4708E+00
0.1339E+02	0.4615E+00
0.1346E+02	0.4525E+00
0.1354E+02	0.4435E+00
0.1361E+02	0.4347E+00
0.1369E+02	0.4260E+00
0.1376E+02	0.4175E+00
0.1384E+02	0.4091E+00
0.1391E+02	0.4008E+00
0.1399E+02	0.3926E+00
0.1406E+02	0.3846E+00
0.1414E+02	0.3766E+00
0.1421E+02	0.3687E+00
0.1429E+02	0.3610E+00
0.1436E+02	0.3533E+00
0.1444E+02	0.3458E+00
0.1451E+02	0.3383E+00
0.1459E+02	0.3310E+00
0.1466E+02	0.3237E+00
0.1474E+02	0.3166E+00
0.1481E+02	0.3096E+00
0.1489E+02	0.3027E+00
0.1496E+02	0.2960E+00
0.1504E+02	0.2894E+00
0.1511E+02	0.2829E+00
0.1519E+02	0.2766E+00
0.1526E+02	0.2705E+00
0.1533E+02	0.2644E+00
0.1541E+02	0.2586E+00
0.1548E+02	0.2528E+00
0.1556E+02	0.2472E+00
0.1563E+02	0.2417E+00
0.1571E+02	0.2363E+00
0.1578E+02	0.2310E+00
0.1586E+02	0.2258E+00
0.1593E+02	0.2206E+00
0.1601E+02	0.2154E+00
0.1608E+02	0.2103E+00
0.1616E+02	0.2052E+00
0.1623E+02	0.2001E+00
0.1631E+02	0.1951E+00
0.1638E+02	0.1901E+00
0.1646E+02	0.1850E+00
0.1653E+02	0.1800E+00
0.1661E+02	0.1751E+00
0.1668E+02	0.1701E+00
0.1676E+02	0.1651E+00
0.1683E+02	0.1602E+00
0.1691E+02	0.1553E+00
0.1698E+02	0.1504E+00
0.1706E+02	0.1456E+00
0.1713E+02	0.1407E+00
0.1720E+02	0.1358E+00
0.1728E+02	0.1310E+00
0.1735E+02	0.1261E+00
0.1743E+02	0.1212E+00
0.1750E+02	0.1163E+00
0.1758E+02	0.1113E+00
0.1765E+02	0.1063E+00
0.1773E+02	0.1012E+00
0.1780E+02	0.9611E-01
0.1788E+02	0.9092E-01
0.1795E+02	0.8567E-01
0.1803E+02	0.8034E-01
0.1810E+02	0.7492E-01
0.1818E+02	0.6941E-01
0.1825E+02	0.6381E-01
0.1833E+02	0.5810E-01
0.1840E+02	0.5227E-01
0.1848E+02	0.4631E-01
0.1855E+02	0.4022E-01
0.1863E+02	0.3397E-01
0.1870E+02	0.2756E-01
0.1878E+02	0.2097E-01
0.1885E+02	0.1419E-01
0.1893E+02	0.7202E-02
0.1900E+02	0.0000E+00

## Sheet: Fig. 6c
iC3b-CR3 alphaI		CR3 alphaI
q	Int	q	Int
0.0360556	3532371	0.0360556	22.9709
0.040863	3372171	0.040863	21.5164
0.0456704	3044791	0.0456704	27.0257
0.0504778	2762531	0.0504778	20.9313
0.0552852	2570426	0.0552852	28.496
0.0600926	2416254	0.0600926	29.0466
0.0649001	2308643	0.0649001	20.3809
0.0697075	2214349	0.0697075	26.2093
0.0745149	2131001	0.0745149	22.4167
0.0793223	2076786	0.0793223	29.4937
0.0841297	2019742	0.0841297	25.9494
0.0889371	1948031	0.0889371	22.7471
0.0937445	1912581	0.0937445	20.2642
0.0985519	1875673	0.0985519	28.6081
0.103359	1826317	0.103359	27.8672
0.108167	1787561	0.108167	27.1175
0.112974	1758862	0.112974	25.527
0.117782	1722298	0.117782	24.3118
0.122589	1689486	0.122589	24.2724
0.127396	1663038	0.127396	23.3944
0.132204	1633109	0.132204	22.685
0.137011	1608041	0.137011	22.2802
0.141819	1568767	0.141819	21.3012
0.146626	1544069	0.146626	21.4116
0.151433	1522746	0.151433	21.5606
0.156241	1503348	0.156241	21.3709
0.161048	1466885	0.161048	20.4025
0.165856	1434171	0.165856	20.4802
0.170663	1422436	0.170663	20.6132
0.175471	139844	0.175471	20.088
0.180278	1376551	0.180278	19.9999
0.185085	1339764	0.185085	19.6135
0.189893	1316339	0.189893	19.6644
0.1947	1289164	0.1947	19.7072
0.199508	1272499	0.199508	19.4284
0.204315	1248626	0.204315	19.4952
0.209122	1220684	0.209122	19.4147
0.21393	1192062	0.21393	19.0817
0.218737	1169366	0.218737	19.1149
0.223545	1140576	0.223545	18.8136
0.228352	1124039	0.228352	18.8671
0.233159	1098553	0.233159	18.528
0.237967	1078255	0.237967	18.5632
0.242774	1057707	0.242774	18.8153
0.247582	1029263	0.247582	18.5966
0.252389	1009398	0.252389	18.6846
0.257196	9922536	0.257196	18.3957
0.262004	9715521	0.262004	18.2187
0.266811	9486293	0.266811	17.6596
0.271619	9277264	0.271619	17.6981
0.276426	909135	0.276426	17.8219
0.281234	8872371	0.281234	17.3986
0.286041	8676536	0.286041	17.7868
0.290848	8511471	0.290848	18.0004
0.295656	8293936	0.295656	17.2203
0.300463	8125679	0.300463	17.002
0.305271	789905	0.305271	17.059
0.310078	77117	0.310078	17.2967
0.314885	7513921	0.314885	16.8474
0.319693	7393636	0.319693	16.8704
0.3245	7171771	0.3245	16.8449
0.329308	7014764	0.329308	16.7877
0.334115	6816433	0.334115	16.6547
0.338923	6687951	0.338923	16.692
0.34373	6504891	0.34373	16.4488
0.348537	6436899	0.348537	16.2466
0.353345	6201364	0.353345	16.1055
0.358152	606167	0.358152	15.998
0.36296	596159	0.36296	16.0922
0.367767	5757547	0.367767	16.0026
0.372574	5634134	0.372574	15.8411
0.377382	550652	0.377382	16.1318
0.382189	5364152	0.382189	15.4506
0.386997	522827	0.386997	15.101
0.391804	5104303	0.391804	15.621
0.396611	5041959	0.396611	15.4426
0.401419	4895119	0.401419	15.172
0.406226	480646	0.406226	15.1834
0.411034	4670626	0.411034	15.2091
0.415841	4563944	0.415841	15.1002
0.420648	4450823	0.420648	14.8404
0.425456	4360902	0.425456	14.5892
0.430263	4280081	0.430263	14.6873
0.435071	4139061	0.435071	14.6396
0.439878	4097164	0.439878	14.671
0.444686	3957532	0.444686	14.2487
0.449493	3860461	0.449493	14.1097
0.4543	3803317	0.4543	13.8356
0.459108	374549	0.459108	13.8769
0.463915	3634922	0.463915	13.7584
0.468723	3535914	0.468723	13.7911
0.47353	3491843	0.47353	13.6022
0.478337	3401292	0.478337	13.3846
0.483145	3354262	0.483145	13.3717
0.487952	3299888	0.487952	13.1899
0.49276	3227752	0.49276	13.1538
0.497567	3161717	0.497567	13.3725
0.502374	305681	0.502374	13.1568
0.507182	2984246	0.507182	12.8889

## Sheet: Fig. 7c
iC3b			C3c
[Analyte] (M)	RUmax(app)		[Analyte] (M)	RUmax(app)
1.2e-07	8.89441		7.4e-07	8.10054
3.7e-07	30.4619		2.22e-06	24.069
1.11e-06	89.5911		6.67e-06	57.6623
3.33e-06	218.538		2e-05	131.131
1e-05	366.888		6e-05	233.848

## Sheet: Fig. 7e
WT			1A			2A			1A2A
[Analyte] (M)	RUmax(app)		[Analyte] (M)	RUmax(app)		[Analyte] (M)	RUmax(app)		[Analyte] (M)	RUmax(app)
3.2e-07	29.7546		3.2e-07	28.7155		3.2e-07	8.64775		3.2e-07	-0.174561
9.7e-07	131.102		9.7e-07	119.367		2.9e-06	N/A		9.7e-07	1.07869
2.9e-06	436.167		2.9e-06	316.571		2.9e-06	169.321		2.9e-06	18.9434
8.7e-06	925.162		8.7e-06	667.039		8.7e-06	305.502		8.7e-06	67.5741
2.6e-05	1313.37		2.6e-05	1213.71		2.6e-05	649.576		2.6e-05	139.227
Analyte	KD (M)	stdev(KD) (M)
WT	7.12e-06	7.9e-07
1A	1.68e-05	2.3e-06
2A	2.75e-05	1.9e-06
1A2A	6.47e-05	7.1e-06
iC3b	5.2e-06	4e-07

## Sheet: Fig. S12a
WT
25 ºC (1)		90 ºC		25 ºC (2)			Temperature ramp
nm	CD	nm	CD	nm	CD		T (ºC)	CD
250	-0.172214	250	-0.089539	250	0.413698		25	-22.8757
249.8	-0.24092	249.8	-0.092672	249.8	0.45441		25.5	-23.2009
249.6	-0.262566	249.6	-0.061547	249.6	0.541719		26	-23.1506
249.4	-0.170263	249.4	0.023407	249.4	0.600249		26.5	-23.1776
249.2	-0.296616	249.2	-0.074688	249.2	0.480744		27	-23.2802
249	-0.291975	249	-0.035301	249	0.448157		27.5	-22.8257
248.8	-0.330005	248.8	-0.057298	248.8	0.433728		28	-22.9716
248.6	-0.374051	248.6	-0.17978	248.6	0.36649		28.5	-22.9737
248.4	-0.408251	248.4	-0.141583	248.4	0.347478		29	-22.7365
248.2	-0.478693	248.2	-0.089358	248.2	0.423389		29.5	-22.8406
248	-0.463458	248	-0.194501	248	0.461413		30	-23.2171
247.8	-0.489131	247.8	-0.184867	247.8	0.52231		30.5	-22.894
247.6	-0.585149	247.6	-0.20625	247.6	0.502516		31	-23.1838
247.4	-0.560908	247.4	-0.217825	247.4	0.454572		31.5	-22.4721
247.2	-0.605626	247.2	-0.06374	247.2	0.494444		32	-22.8408
247	-0.632603	247	-0.026856	247	0.466911		32.5	-22.6345
246.8	-0.696236	246.8	-0.145737	246.8	0.453828		33	-22.4385
246.6	-0.784707	246.6	-0.185055	246.6	0.421819		33.5	-22.8902
246.4	-0.79287	246.4	-0.154514	246.4	0.393082		34	-22.5703
246.2	-0.766916	246.2	-0.243524	246.2	0.512278		34.5	-22.6668
246	-0.839799	246	-0.321943	246	0.537305		35	-23.0476
245.8	-0.98994	245.8	-0.288484	245.8	0.477567		35.5	-22.2381
245.6	-1.06762	245.6	-0.222178	245.6	0.351589		36	-22.4473
245.4	-1.13904	245.4	-0.293872	245.4	0.317081		36.5	-22.8135
245.2	-1.27861	245.2	-0.266612	245.2	0.264615		37	-22.0804
245	-1.31369	245	-0.372597	245	0.307538		37.5	-22.5535
244.8	-1.33355	244.8	-0.322598	244.8	0.430603		38	-22.3343
244.6	-1.31284	244.6	-0.30921	244.6	0.436187		38.5	-22.2705
244.4	-1.36554	244.4	-0.322916	244.4	0.402764		39	-21.6161
244.2	-1.42595	244.2	-0.328366	244.2	0.32582		39.5	-21.8935
244	-1.64528	244	-0.416228	244	0.262368		40	-21.8303
243.8	-1.68825	243.8	-0.359987	243.8	0.317445		40.5	-21.8817
243.6	-1.71503	243.6	-0.269662	243.6	0.328649		41	-21.3895
243.4	-1.75802	243.4	-0.352991	243.4	0.287244		41.5	-20.86
243.2	-1.81682	243.2	-0.339874	243.2	0.323277		42	-20.7709
243	-1.95607	243	-0.289176	243	0.316911		42.5	-20.5787
242.8	-2.04077	242.8	-0.310031	242.8	0.293723		43	-19.2589
242.6	-2.15714	242.6	-0.363534	242.6	0.238883		43.5	-18.2699
242.4	-2.3774	242.4	-0.481908	242.4	0.260807		44	-17.1145
242.2	-2.6378	242.2	-0.596156	242.2	0.191726		44.5	-15.2486
242	-2.77063	242	-0.553794	242	0.165039		45	-13.5998
241.8	-2.74961	241.8	-0.481799	241.8	0.206486		45.5	-11.5239
241.6	-2.92941	241.6	-0.507967	241.6	0.172513		46	-10.35
241.4	-3.16323	241.4	-0.526514	241.4	0.048248		46.5	-8.9585
241.2	-3.23738	241.2	-0.543422	241.2	0.048941		47	-7.77829
241	-3.41915	241	-0.656421	241	-0.006576		47.5	-6.43804
240.8	-3.61389	240.8	-0.825467	240.8	-0.031568		48	-5.54331
240.6	-3.7638	240.6	-0.69404	240.6	-0.017518		48.5	-5.18244
240.4	-3.77745	240.4	-0.571111	240.4	0.025945		49	-4.01301
240.2	-3.90132	240.2	-0.671208	240.2	0.02907		49.5	-3.79567
240	-4.03876	240	-0.596007	240	0.003952		50	-3.8159
239.8	-4.29557	239.8	-0.671396	239.8	-0.157679		50.5	-3.51027
239.6	-4.50534	239.6	-0.673534	239.6	-0.074632		51	-3.42245
239.4	-4.70585	239.4	-0.844055	239.4	-0.018421		51.5	-3.62438
239.2	-4.9379	239.2	-0.983007	239.2	-0.188229		52	-3.10476
239	-5.07192	239	-0.880004	239	-0.16672		52.5	-3.14429
238.8	-5.3123	238.8	-0.959168	238.8	-0.123366		53	-3.06401
238.6	-5.49252	238.6	-0.932352	238.6	-0.162692		53.5	-2.77535
238.4	-5.76107	238.4	-0.940241	238.4	-0.176212		54	-3.63273
238.2	-6.00287	238.2	-0.994861	238.2	-0.23671		54.5	-2.66752
238	-6.2149	238	-1.01043	238	-0.296124		55	-3.35209
237.8	-6.41776	237.8	-1.03164	237.8	-0.321347		55.5	-3.19587
237.6	-6.721	237.6	-1.13096	237.6	-0.353827		56	-3.32082
237.4	-6.94672	237.4	-1.18693	237.4	-0.456782		56.5	-3.54647
237.2	-7.09962	237.2	-1.21164	237.2	-0.432377		57	-3.61836
237	-7.36008	237	-1.1543	237	-0.400748		57.5	-3.24363
236.8	-7.56462	236.8	-1.076	236.8	-0.384935		58	-3.64519
236.6	-7.78347	236.6	-1.1615	236.6	-0.36981		58.5	-3.25659
236.4	-8.10526	236.4	-1.2387	236.4	-0.502591		59	-3.21338
236.2	-8.55828	236.2	-1.36657	236.2	-0.567864		59.5	-3.59809
236	-8.85094	236	-1.32678	236	-0.637081		60	-3.51435
235.8	-9.00185	235.8	-1.31641	235.8	-0.694385		60.5	-3.33831
235.6	-9.16659	235.6	-1.41973	235.6	-0.656384		61	-2.95412
235.4	-9.50642	235.4	-1.49198	235.4	-0.656069		61.5	-3.2759
235.2	-9.88121	235.2	-1.6449	235.2	-0.896088		62	-3.55465
235	-10.0976	235	-1.608	235	-0.94768		62.5	-3.71213
234.8	-10.4941	234.8	-1.61239	234.8	-0.903129		63	-2.88809
234.6	-10.6894	234.6	-1.66942	234.6	-0.980528		63.5	-3.56465
234.4	-10.9537	234.4	-1.69401	234.4	-1.02842		64	-3.30101
234.2	-11.3861	234.2	-1.79156	234.2	-1.04998		64.5	-3.56959
234	-11.6207	234	-1.80527	234	-0.972575		65	-3.20173
233.8	-11.7957	233.8	-1.7289	233.8	-0.93494		65.5	-4.03884
233.6	-12.1328	233.6	-1.80269	233.6	-1.05622		66	-3.48527
233.4	-12.5453	233.4	-1.86761	233.4	-1.18155		66.5	-3.36461
233.2	-12.8833	233.2	-1.89301	233.2	-1.2033		67	-3.63256
233	-13.0343	233	-1.88179	233	-1.18242		67.5	-3.44573
232.8	-13.3529	232.8	-1.94136	232.8	-1.26956		68	-3.87637
232.6	-13.7446	232.6	-2.09636	232.6	-1.3349		68.5	-3.50786
232.4	-14.0886	232.4	-2.01666	232.4	-1.36685		69	-3.45235
232.2	-14.4157	232.2	-2.09456	232.2	-1.44193		69.5	-3.51667
232	-14.7449	232	-2.25508	232	-1.40812		70	-3.59578
231.8	-14.9059	231.8	-2.29884	231.8	-1.42489		70.5	-3.54497
231.6	-15.1213	231.6	-2.27242	231.6	-1.64152		71	-3.76063
231.4	-15.3606	231.4	-2.20579	231.4	-1.53791		71.5	-3.31991
231.2	-15.7406	231.2	-2.26788	231.2	-1.62974		72	-3.63593
231	-16.0257	231	-2.30406	231	-1.69649		72.5	-3.98965
230.8	-16.3433	230.8	-2.54051	230.8	-1.77435		73	-3.80417
230.6	-16.6492	230.6	-2.69156	230.6	-1.85617		73.5	-3.46837
230.4	-16.8038	230.4	-2.60649	230.4	-1.82709		74	-3.41498
230.2	-17.0137	230.2	-2.51921	230.2	-1.85018		74.5	-4.15701
230	-17.2941	230	-2.54313	230	-1.92401		75	-3.7893
229.8	-17.6525	229.8	-2.58153	229.8	-1.92751		75.5	-3.72699
229.6	-17.9282	229.6	-2.71484	229.6	-2.05924		76	-3.49661
229.4	-18.1471	229.4	-2.73169	229.4	-2.11571		76.5	-3.58631
229.2	-18.2855	229.2	-2.70113	229.2	-2.00664		77	-3.80277
229	-18.5923	229	-2.82047	229	-2.14959		77.5	-3.39712
228.8	-18.8921	228.8	-2.92805	228.8	-2.28121		78	-3.68666
228.6	-19.1626	228.6	-3.01653	228.6	-2.54752		78.5	-3.64826
228.4	-19.3153	228.4	-3.00769	228.4	-2.43635		79	-3.45127
228.2	-19.5149	228.2	-3.06566	228.2	-2.30848		79.5	-3.72691
228	-19.6928	228	-3.01851	228	-2.32115		80	-3.78641
227.8	-19.887	227.8	-3.03644	227.8	-2.39615		80.5	-3.81313
227.6	-20.2205	227.6	-3.16881	227.6	-2.61722		81	-3.62928
227.4	-20.4257	227.4	-3.32106	227.4	-2.7127		81.5	-4.12981
227.2	-20.571	227.2	-3.20232	227.2	-2.58913		82	-3.75755
227	-20.7518	227	-3.16175	227	-2.6184		82.5	-3.91106
226.8	-20.8042	226.8	-3.22189	226.8	-2.67437		83	-4.09322
226.6	-21.0839	226.6	-3.3843	226.6	-2.7725		83.5	-4.06856
226.4	-21.3578	226.4	-3.49457	226.4	-3.01388		84	-3.64553
226.2	-21.408	226.2	-3.49473	226.2	-2.89631		84.5	-4.14466
226	-21.6695	226	-3.45345	226	-2.90194		85	-3.94199
225.8	-21.7714	225.8	-3.46542	225.8	-2.90575		85.5	-3.93528
225.6	-21.7242	225.6	-3.54672	225.6	-3.00058		86	-4.14967
225.4	-21.7662	225.4	-3.68751	225.4	-3.17433		86.5	-4.08074
225.2	-21.8882	225.2	-3.65664	225.2	-3.05516		87	-4.03756
225	-21.9832	225	-3.64972	225	-3.17096		87.5	-3.90532
224.8	-22.2245	224.8	-3.76091	224.8	-3.30245		88	-4.03944
224.6	-22.3157	224.6	-3.66189	224.6	-3.17756		88.5	-3.87807
224.4	-22.4382	224.4	-3.70492	224.4	-3.27302		89	-4.17953
224.2	-22.5418	224.2	-3.8404	224.2	-3.34507		89.5	-3.99854
224	-22.5837	224	-3.91987	224	-3.58266		90	-4.25015
223.8	-22.6713	223.8	-3.83692	223.8	-3.43544		90.5	-3.86076
223.6	-22.7259	223.6	-3.88782	223.6	-3.38583
223.4	-22.6992	223.4	-3.88049	223.4	-3.52293
223.2	-22.7711	223.2	-3.87364	223.2	-3.6542
223	-22.9912	223	-3.94484	223	-3.61495
222.8	-22.9949	222.8	-4.23968	222.8	-3.5884
222.6	-23.079	222.6	-4.24385	222.6	-3.7435
222.4	-22.9973	222.4	-4.12562	222.4	-3.69573
222.2	-23.076	222.2	-4.2377	222.2	-3.64114
222	-23.189	222	-4.23252	222	-3.79955
221.8	-23.2476	221.8	-4.29642	221.8	-3.84308
221.6	-23.201	221.6	-4.42615	221.6	-3.79595
221.4	-22.9558	221.4	-4.38294	221.4	-3.90607
221.2	-22.9688	221.2	-4.44232	221.2	-3.8683
221	-22.9542	221	-4.35458	221	-3.9172
220.8	-22.9641	220.8	-4.31074	220.8	-4.03401
220.6	-23.0532	220.6	-4.51748	220.6	-4.02079
220.4	-23.0424	220.4	-4.48449	220.4	-3.98889
220.2	-23.1297	220.2	-4.48226	220.2	-4.20178
220	-23.104	220	-4.46197	220	-4.25862
219.8	-22.9471	219.8	-4.34141	219.8	-4.04188
219.6	-22.7109	219.6	-4.37902	219.6	-3.94979
219.4	-22.8575	219.4	-4.55603	219.4	-4.08441
219.2	-22.8969	219.2	-4.50608	219.2	-4.1717
219	-22.9486	219	-4.67071	219	-4.28527
218.8	-22.9306	218.8	-4.78903	218.8	-4.35378
218.6	-22.904	218.6	-4.7058	218.6	-4.17705
218.4	-22.7277	218.4	-4.68877	218.4	-4.33155
218.2	-22.8018	218.2	-4.7491	218.2	-4.36932
218	-22.7603	218	-4.57205	218	-4.1621
217.8	-22.6064	217.8	-4.50483	217.8	-4.10069
217.6	-22.541	217.6	-4.49279	217.6	-4.199
217.4	-22.4678	217.4	-4.55515	217.4	-4.39386
217.2	-22.6493	217.2	-4.75002	217.2	-4.58508
217	-22.7483	217	-4.71434	217	-4.40802
216.8	-22.622	216.8	-4.64254	216.8	-4.31913
216.6	-22.6792	216.6	-4.73865	216.6	-4.27148
216.4	-22.6318	216.4	-4.7361	216.4	-4.26908
216.2	-22.6807	216.2	-4.63923	216.2	-4.39849
216	-22.8482	216	-4.77925	216	-4.71292
215.8	-22.668	215.8	-4.7134	215.8	-4.39615
215.6	-22.4421	215.6	-4.65093	215.6	-4.32241
215.4	-22.7462	215.4	-4.86824	215.4	-4.53715
215.2	-22.6439	215.2	-4.81263	215.2	-4.42247
215	-22.4834	215	-4.76206	215	-4.29692
214.8	-22.5303	214.8	-4.74067	214.8	-4.49154
214.6	-22.4733	214.6	-4.80492	214.6	-4.48064
214.4	-22.5538	214.4	-4.90143	214.4	-4.50929
214.2	-22.4563	214.2	-4.67069	214.2	-4.49234
214	-22.3083	214	-4.60118	214	-4.30203
213.8	-22.3961	213.8	-4.69922	213.8	-4.2481
213.6	-22.6539	213.6	-4.78491	213.6	-4.34565
213.4	-22.7124	213.4	-4.54052	213.4	-4.52353
213.2	-22.7412	213.2	-4.72042	213.2	-4.48613
213	-22.517	213	-4.90024	213	-4.43017
212.8	-22.5056	212.8	-4.78347	212.8	-4.51853
212.6	-22.7527	212.6	-4.68877	212.6	-4.58054
212.4	-22.8288	212.4	-4.57659	212.4	-4.5182
212.2	-22.9823	212.2	-4.53578	212.2	-4.67346
212	-23.3959	212	-4.59911	212	-4.44246
211.8	-23.2709	211.8	-4.61439	211.8	-4.37859
211.6	-23.3998	211.6	-4.47884	211.6	-4.78127
211.4	-23.1707	211.4	-4.57816	211.4	-4.75474
211.2	-23.2616	211.2	-4.68967	211.2	-4.87768
211	-23.6326	211	-4.4145	211	-4.8368
210.8	-23.6706	210.8	-4.36196	210.8	-4.62123
210.6	-23.9712	210.6	-4.52473	210.6	-4.56615
210.4	-24.007	210.4	-4.55903	210.4	-4.34371
210.2	-23.8956	210.2	-4.38832	210.2	-4.61965
210	-24.0611	210	-4.40822	210	-4.69039
209.8	-24.3137	209.8	-4.41483	209.8	-4.48085
209.6	-24.3831	209.6	-4.33886	209.6	-4.40437
209.4	-24.1905	209.4	-3.93611	209.4	-4.29905
209.2	-24.3109	209.2	-4.05896	209.2	-4.65898
209	-24.2479	209	-4.10256	209	-4.4003
208.8	-24.3082	208.8	-3.91341	208.8	-4.10678
208.6	-24.1222	208.6	-4.00762	208.6	-4.14934
208.4	-24.414	208.4	-4.21695	208.4	-4.09742
208.2	-24.3325	208.2	-4.37778	208.2	-4.05539
208	-23.9409	208	-4.21669	208	-4.28517
207.8	-23.7824	207.8	-4.01997	207.8	-4.257
207.6	-23.5143	207.6	-4.19257	207.6	-3.95312
207.4	-23.3159	207.4	-4.06654	207.4	-4.07552
207.2	-22.8851	207.2	-3.92515	207.2	-4.38179
207	-22.6167	207	-3.96528	207	-4.32209
206.8	-22.5293	206.8	-3.82812	206.8	-3.94135
206.6	-22.0957	206.6	-3.67632	206.6	-3.32817
206.4	-21.1959	206.4	-3.80737	206.4	-3.43027
206.2	-20.2307	206.2	-3.66204	206.2	-3.41026
206	-20.0348	206	-3.45276	206	-3.43274
205.8	-19.3505	205.8	-3.22853	205.8	-3.38922
205.6	-18.742	205.6	-2.86241	205.6	-3.23316
205.4	-18.2738	205.4	-2.87078	205.4	-2.89508
205.2	-17.3462	205.2	-2.95469	205.2	-2.95007
205	-16.5522	205	-2.84854	205	-3.06865
204.8	-15.5365	204.8	-3.07759	204.8	-3.11245
204.6	-14.8782	204.6	-2.7829	204.6	-2.59343
204.4	-14.0646	204.4	-2.78886	204.4	-2.32952
204.2	-12.9211	204.2	-2.6327	204.2	-2.03526
204	-11.9404	204	-1.91893	204	-1.90105
203.8	-10.6812	203.8	-1.74672	203.8	-1.81712
203.6	-9.84908	203.6	-1.45908	203.6	-1.78256
203.4	-8.37435	203.4	-1.31773	203.4	-1.83176
203.2	-7.25477	203.2	-1.47363	203.2	-1.38312
203	-6.27819	203	-1.46433	203	-0.84723
202.8	-4.68554	202.8	-1.68187	202.8	-0.52969
202.6	-3.70376	202.6	-1.45592	202.6	-0.74674
202.4	-2.52578	202.4	-1.33919	202.4	-0.45063
202.2	-1.50708	202.2	-1.53963	202.2	-0.47157
202	-0.39046	202	-1.05781	202	-0.33248
201.8	1.63218	201.8	-0.05668	201.8	-0.24579
201.6	3.38745	201.6	0.19166	201.6	0.07221
201.4	4.51229	201.4	0.48634	201.4	-0.20907
201.2	6.04262	201.2	-0.60524	201.2	-0.14555
201	7.11189	201	-1.04939	201	0.10983
200.8	7.53096	200.8	-1.09546	200.8	0.56764
200.6	9.21641	200.6	1.66605	200.6	1.0168
200.4	11.0588	200.4	-0.14835	200.4	1.21102
200.2	12.638	200.2	-0.11266	200.2	0.92088
200	13.8311	200	-0.44705	200	1.38556
199.8	15.0325	199.8	-1.7729	199.8	2.10485
199.6	18.0714	199.6	-0.63818	199.6	2.35907
199.4	20.3597	199.4	0.12889	199.4	1.82156
199.2	21.6719	199.2	3.3203	199.2	2.15418
199	23.5207	199	2.73199	199	2.50307
198.8	24.9362	198.8	-0.0123	198.8	3.37946
198.6	24.4134	198.6	6.38165	198.6	3.73906
198.4	24.6132	198.4	-8.8886	198.4	3.51448
198.2	26.0134	198.2	-20.0547	198.2	3.77783
198	28.5301	198	-0.12033	198	3.09663
197.8	32.3914	197.8	9.06094	197.8	3.66849
197.6	30.0276	197.6	-8.20161	197.6	3.715
197.4	31.1078	197.4	-9.89715	197.4	3.6804
197.2	28.8038	197.2	-4.37277	197.2	4.66818
197	25.3393	197	-12.8669	197	5.14433
196.8	27.8814	196.8	-7.94182	196.8	5.27556
196.6	19.0271	196.6	-19.0021	196.6	4.74608
196.4	16.3268	196.4	-11.7618	196.4	5.23147
196.2	22.2924	196.2	-16.8859	196.2	3.78157
196	24.6131	196	-22.5564	196	4.87593
195.8	5.50012	195.8	-12.1936	195.8	7.63722
195.6	2.40842	195.6	-38.1037	195.6	8.23025
195.4	35.2162	195.4	-30.364	195.4	8.11268
195.2	31.0181	195.2	-3.81121	195.2	5.3032
195	13.3728	195	-14.0675	195	1.27405
194.8	-7.73528	194.8	-6.55488	194.8	-2.62305
194.6	-15.2394	194.6	8.88532	194.6	-3.78974
194.4	17.5325	194.4	-4.39471	194.4	3.76173
194.2	1.75105	194.2	-21.4462	194.2	17.2663
194	-42.6591	194	-25.3097	194	35.7721
193.8	-35.5782	193.8	-14.5489	193.8	3.36245
193.6	-14.3888	193.6	-34.1215	193.6	-18.5314
193.4	-14.8111	193.4	-63.015	193.4	-15.3562
193.2	-6.29981	193.2	-27.3352	193.2	-7.64903
193	-25.9151	193	-9.51451	193	-21.5303
192.8	-18.5845	192.8	-19.0764	192.8	-36.4293
192.6	10.993	192.6	-14.6757	192.6	-25.4644
192.4	27.6484	192.4	12.5188	192.4	2.12764
192.2	1.0687	192.2	35.6163	192.2	28.7362
192	-14.4201	192	26.7967	192	24.0214
191.8	12.6064	191.8	22.4984	191.8	10.1998
191.6	7.927	191.6	6.70891	191.6	4.6817
191.4	34.0288	191.4	25.8087	191.4	24.4383
191.2	9.76958	191.2	15.1972	191.2	23.4615
191	-17.7926	191	-10.921	191	1.67207
190.8	-7.84759	190.8	-24.2762	190.8	13.3582
190.6	28.3304	190.6	-0.0108	190.6	23.5572
190.4	30.9941	190.4	28.8529	190.4	-5.6562
190.2	53.1286	190.2	38.9734	190.2	12.5698
190	37.7078	190	36.1022	190	21.8362

## Sheet: Fig. S12b
1A
25 ºC (1)		90 ºC		25 ºC (2)			Temperature ramp
nm	CD	nm	CD	nm	CD		T (ºC)	CD
250	-0.519829	250	-0.199805	250	0.082812		25	-32.4377
249.8	-0.527959	249.8	-0.230245	249.8	-0.017557		25.5	-32.6203
249.6	-0.521196	249.6	-0.21941	249.6	0.027366		26	-32.515
249.4	-0.465187	249.4	-0.13613	249.4	0.081107		26.5	-32.8349
249.2	-0.549153	249.2	-0.272039	249.2	0.008563		27	-32.6756
249	-0.639192	249	-0.316663	249	-0.014052		27.5	-32.2626
248.8	-0.637901	248.8	-0.215478	248.8	-0.029514		28	-32.7071
248.6	-0.657553	248.6	-0.223984	248.6	-0.080646		28.5	-32.3728
248.4	-0.716418	248.4	-0.324403	248.4	-0.094403		29	-32.2649
248.2	-0.789206	248.2	-0.351666	248.2	-0.061882		29.5	-32.2556
248	-0.830183	248	-0.371721	248	-0.012492		30	-32.8532
247.8	-0.820174	247.8	-0.280521	247.8	-0.025255		30.5	-32.6731
247.6	-0.970119	247.6	-0.342808	247.6	0.024859		31	-32.4214
247.4	-1.04717	247.4	-0.410896	247.4	-0.065686		31.5	-32.2407
247.2	-1.00736	247.2	-0.340514	247.2	-0.109678		32	-32.3641
247	-1.03722	247	-0.29436	247	-0.05166		32.5	-32.2083
246.8	-1.13692	246.8	-0.378144	246.8	-0.056755		33	-31.9618
246.6	-1.21926	246.6	-0.472659	246.6	-0.127853		33.5	-32.5757
246.4	-1.16265	246.4	-0.482732	246.4	-0.225288		34	-32.4188
246.2	-1.22268	246.2	-0.464346	246.2	-0.249614		34.5	-31.6784
246	-1.34618	246	-0.55474	246	-0.2273		35	-32.1984
245.8	-1.5337	245.8	-0.638076	245.8	-0.227792		35.5	-32.1874
245.6	-1.63818	245.6	-0.578506	245.6	-0.288626		36	-31.969
245.4	-1.73942	245.4	-0.674653	245.4	-0.407711		36.5	-31.9
245.2	-1.78852	245.2	-0.72241	245.2	-0.372986		37	-31.4855
245	-1.84262	245	-0.689569	245	-0.341728		37.5	-31.3752
244.8	-1.90003	244.8	-0.633745	244.8	-0.31861		38	-31.6968
244.6	-2.04497	244.6	-0.660154	244.6	-0.338503		38.5	-31.3729
244.4	-2.15025	244.4	-0.731699	244.4	-0.325855		39	-31.635
244.2	-2.23411	244.2	-0.760557	244.2	-0.318838		39.5	-30.9211
244	-2.44024	244	-0.864847	244	-0.376461		40	-31.2294
243.8	-2.48538	243.8	-0.805856	243.8	-0.373758		40.5	-30.7719
243.6	-2.54386	243.6	-0.759538	243.6	-0.305777		41	-30.6399
243.4	-2.66929	243.4	-0.837879	243.4	-0.375644		41.5	-30.2428
243.2	-2.82805	243.2	-0.842579	243.2	-0.472882		42	-30.2944
243	-2.97652	243	-0.863928	243	-0.512069		42.5	-29.5529
242.8	-3.08209	242.8	-0.907422	242.8	-0.544652		43	-28.2998
242.6	-3.24975	242.6	-1.0407	242.6	-0.606398		43.5	-27.7257
242.4	-3.46619	242.4	-1.12964	242.4	-0.683813		44	-25.8371
242.2	-3.69284	242.2	-1.18557	242.2	-0.66146		44.5	-24.1602
242	-3.79958	242	-1.18685	242	-0.608441		45	-21.7264
241.8	-3.91879	241.8	-1.13079	241.8	-0.661192		45.5	-19.6155
241.6	-4.15878	241.6	-1.16569	241.6	-0.721336		46	-17.4243
241.4	-4.47504	241.4	-1.22939	241.4	-0.770212		46.5	-15.7226
241.2	-4.61708	241.2	-1.24629	241.2	-0.802754		47	-14.3726
241	-4.78816	241	-1.38227	241	-0.961025		47.5	-12.7418
240.8	-5.02052	240.8	-1.47763	240.8	-1.02554		48	-10.9848
240.6	-5.20781	240.6	-1.42101	240.6	-0.958441		48.5	-10.2217
240.4	-5.31889	240.4	-1.40394	240.4	-0.919821		49	-9.62882
240.2	-5.62904	240.2	-1.46622	240.2	-0.966258		49.5	-8.86738
240	-5.81634	240	-1.47755	240	-1.00025		50	-7.99268
239.8	-6.09304	239.8	-1.54193	239.8	-1.15253		50.5	-8.54172
239.6	-6.3726	239.6	-1.58909	239.6	-1.25769		51	-8.07324
239.4	-6.64891	239.4	-1.70902	239.4	-1.36518		51.5	-7.68259
239.2	-6.97903	239.2	-1.82885	239.2	-1.38603		52	-7.40541
239	-7.20363	239	-1.83064	239	-1.38428		52.5	-8.15755
238.8	-7.4647	238.8	-1.88637	238.8	-1.4238		53	-7.92732
238.6	-7.59579	238.6	-1.89022	238.6	-1.44002		53.5	-7.35285
238.4	-7.89239	238.4	-1.97165	238.4	-1.45115		54	-7.71439
238.2	-8.32646	238.2	-2.12735	238.2	-1.58309		54.5	-7.31749
238	-8.61375	238	-2.15237	238	-1.60956		55	-7.48677
237.8	-9.0537	237.8	-2.19497	237.8	-1.68359		55.5	-7.65722
237.6	-9.35842	237.6	-2.28197	237.6	-1.81381		56	-7.24293
237.4	-9.6584	237.4	-2.30482	237.4	-1.89294		56.5	-7.68771
237.2	-9.91927	237.2	-2.33693	237.2	-1.93711		57	-7.80126
237	-10.2314	237	-2.37927	237	-2.03118		57.5	-8.12898
236.8	-10.551	236.8	-2.42448	236.8	-1.94618		58	-7.92658
236.6	-10.9031	236.6	-2.43321	236.6	-1.98704		58.5	-7.60759
236.4	-11.2568	236.4	-2.65238	236.4	-2.20873		59	-7.48323
236.2	-11.7005	236.2	-2.75924	236.2	-2.15209		59.5	-8.1446
236	-12.1019	236	-2.77136	236	-2.35544		60	-7.81345
235.8	-12.3446	235.8	-2.80412	235.8	-2.46322		60.5	-8.17187
235.6	-12.7032	235.6	-2.87232	235.6	-2.38051		61	-7.7525
235.4	-13.2112	235.4	-3.0506	235.4	-2.53394		61.5	-7.2604
235.2	-13.5954	235.2	-3.24529	235.2	-2.76087		62	-8.13029
235	-13.9611	235	-3.17769	235	-2.6858		62.5	-7.95509
234.8	-14.3577	234.8	-3.25545	234.8	-2.84942		63	-7.58755
234.6	-14.6226	234.6	-3.39103	234.6	-2.87079		63.5	-7.99909
234.4	-15.0199	234.4	-3.4312	234.4	-3.0025		64	-7.86052
234.2	-15.637	234.2	-3.53766	234.2	-3.18421		64.5	-7.87613
234	-16.004	234	-3.59695	234	-3.04462		65	-8.15097
233.8	-16.2964	233.8	-3.54928	233.8	-3.16285		65.5	-7.78788
233.6	-16.7452	233.6	-3.62186	233.6	-3.37709		66	-7.90389
233.4	-17.2524	233.4	-3.7701	233.4	-3.48024		66.5	-7.98246
233.2	-17.7507	233.2	-3.92214	233.2	-3.51045		67	-7.66194
233	-18.0418	233	-4.00565	233	-3.50355		67.5	-7.85305
232.8	-18.3494	232.8	-4.1984	232.8	-3.61841		68	-8.28943
232.6	-18.856	232.6	-4.25682	232.6	-3.69666		68.5	-7.59509
232.4	-19.2134	232.4	-4.27001	232.4	-3.78571		69	-7.88935
232.2	-19.7602	232.2	-4.3906	232.2	-4.03835		69.5	-7.78068
232	-20.1787	232	-4.50516	232	-4.15421		70	-8.01556
231.8	-20.5408	231.8	-4.60815	231.8	-4.23309		70.5	-8.1276
231.6	-20.9654	231.6	-4.67812	231.6	-4.38428		71	-8.44793
231.4	-21.2191	231.4	-4.62289	231.4	-4.24588		71.5	-7.55876
231.2	-21.7432	231.2	-4.69417	231.2	-4.26274		72	-8.01524
231	-22.1329	231	-4.78478	231	-4.41866		72.5	-8.22218
230.8	-22.553	230.8	-4.89488	230.8	-4.69264		73	-8.13845
230.6	-23.0179	230.6	-5.05777	230.6	-4.95081		73.5	-8.11646
230.4	-23.2338	230.4	-5.05909	230.4	-4.84336		74	-8.27358
230.2	-23.5315	230.2	-5.07253	230.2	-4.80755		74.5	-7.78163
230	-24.0202	230	-5.21988	230	-5.0122		75	-8.20578
229.8	-24.4462	229.8	-5.2806	229.8	-5.15163		75.5	-8.45356
229.6	-24.7323	229.6	-5.40644	229.6	-5.27199		76	-8.03252
229.4	-25.1285	229.4	-5.55215	229.4	-5.34126		76.5	-8.08932
229.2	-25.3632	229.2	-5.50448	229.2	-5.28432		77	-8.16612
229	-25.6433	229	-5.74447	229	-5.5896		77.5	-7.36755
228.8	-26.0766	228.8	-5.87467	228.8	-5.62971		78	-8.19728
228.6	-26.5447	228.6	-5.88555	228.6	-5.63463		78.5	-7.70265
228.4	-26.832	228.4	-5.96679	228.4	-5.76337		79	-7.78384
228.2	-27.0778	228.2	-6.01234	228.2	-5.84323		79.5	-7.93618
228	-27.3222	228	-6.04837	228	-5.85236		80	-8.06199
227.8	-27.6275	227.8	-6.17151	227.8	-6.02649		80.5	-7.98643
227.6	-28.037	227.6	-6.30963	227.6	-6.29392		81	-7.9878
227.4	-28.3394	227.4	-6.33221	227.4	-6.41241		81.5	-8.15047
227.2	-28.5317	227.2	-6.41047	227.2	-6.37087		82	-7.93291
227	-28.8069	227	-6.51419	227	-6.57281		82.5	-8.38925
226.8	-29.0858	226.8	-6.47929	226.8	-6.56031		83	-8.38252
226.6	-29.3322	226.6	-6.6939	226.6	-6.70192		83.5	-8.39705
226.4	-29.5181	226.4	-6.79143	226.4	-6.69091		84	-8.19487
226.2	-29.6513	226.2	-6.89105	226.2	-6.60815		84.5	-7.85859
226	-30.0255	226	-6.85643	226	-6.97175		85	-8.25435
225.8	-30.2841	225.8	-6.94918	225.8	-6.90981		85.5	-8.11825
225.6	-30.4118	225.6	-7.0902	225.6	-6.98528		86	-8.2681
225.4	-30.5096	225.4	-7.15179	225.4	-7.19507		86.5	-8.16431
225.2	-30.7152	225.2	-7.06612	225.2	-7.32388		87	-8.01659
225	-30.9587	225	-7.19538	225	-7.28394		87.5	-8.00745
224.8	-31.1854	224.8	-7.34873	224.8	-7.40808		88	-8.12997
224.6	-31.2486	224.6	-7.24455	224.6	-7.39776		88.5	-7.95305
224.4	-31.4616	224.4	-7.29739	224.4	-7.40855		89	-8.3419
224.2	-31.6442	224.2	-7.5432	224.2	-7.7291		89.5	-7.9184
224	-31.7928	224	-7.77491	224	-7.9749		90	-8.28034
223.8	-31.8017	223.8	-7.75312	223.8	-7.82797
223.6	-31.9257	223.6	-7.65568	223.6	-7.92866
223.4	-31.8879	223.4	-7.8002	223.4	-8.19681
223.2	-32.0391	223.2	-7.95401	223.2	-8.1151
223	-32.2914	223	-7.98042	223	-8.26508
222.8	-32.4418	222.8	-8.02509	222.8	-8.28539
222.6	-32.324	222.6	-8.09479	222.6	-8.22458
222.4	-32.4573	222.4	-8.09023	222.4	-8.26095
222.2	-32.7288	222.2	-8.20171	222.2	-8.5266
222	-32.7256	222	-8.32062	222	-8.67389
221.8	-32.9585	221.8	-8.30031	221.8	-8.54903
221.6	-33.0615	221.6	-8.42427	221.6	-8.59343
221.4	-33.0602	221.4	-8.47372	221.4	-8.68849
221.2	-33.0028	221.2	-8.52376	221.2	-8.6097
221	-32.8604	221	-8.43177	221	-8.51871
220.8	-33.0051	220.8	-8.54982	220.8	-8.60387
220.6	-33.0558	220.6	-8.5934	220.6	-8.75807
220.4	-32.727	220.4	-8.46041	220.4	-8.81153
220.2	-32.8512	220.2	-8.56757	220.2	-8.98835
220	-33.0502	220	-8.65479	220	-9.10006
219.8	-32.7151	219.8	-8.662	219.8	-9.00778
219.6	-32.7867	219.6	-8.61331	219.6	-9.01689
219.4	-32.8517	219.4	-8.68609	219.4	-9.20473
219.2	-32.583	219.2	-8.70378	219.2	-9.3416
219	-32.6171	219	-8.68644	219	-9.27755
218.8	-32.6911	218.8	-8.89148	218.8	-9.39006
218.6	-32.4872	218.6	-8.87087	218.6	-9.35548
218.4	-32.5716	218.4	-8.9765	218.4	-9.29835
218.2	-32.7251	218.2	-9.16578	218.2	-9.41122
218	-32.637	218	-9.10656	218	-9.29171
217.8	-32.544	217.8	-9.00249	217.8	-9.49071
217.6	-32.5664	217.6	-8.82645	217.6	-9.45448
217.4	-32.734	217.4	-8.86061	217.4	-9.38301
217.2	-32.71	217.2	-9.04404	217.2	-9.35555
217	-32.7443	217	-9.13114	217	-9.6674
216.8	-32.6888	216.8	-8.97981	216.8	-9.59947
216.6	-32.6162	216.6	-9.14675	216.6	-9.36651
216.4	-32.4966	216.4	-9.08271	216.4	-9.12978
216.2	-32.446	216.2	-8.84958	216.2	-9.38312
216	-32.6391	216	-9.19701	216	-9.81212
215.8	-32.5756	215.8	-9.20763	215.8	-9.77686
215.6	-32.4254	215.6	-8.97307	215.6	-9.62948
215.4	-32.6099	215.4	-9.21495	215.4	-9.69763
215.2	-32.5777	215.2	-9.07288	215.2	-9.73194
215	-32.4956	215	-8.91363	215	-9.62964
214.8	-32.5547	214.8	-9.05085	214.8	-9.64855
214.6	-32.6364	214.6	-9.02695	214.6	-9.71758
214.4	-32.624	214.4	-9.16221	214.4	-9.62079
214.2	-32.4006	214.2	-9.08613	214.2	-9.39494
214	-32.3034	214	-8.92051	214	-9.29309
213.8	-32.3941	213.8	-9.11574	213.8	-9.37462
213.6	-32.7067	213.6	-9.16316	213.6	-9.53622
213.4	-32.4308	213.4	-8.77498	213.4	-9.69193
213.2	-32.475	213.2	-8.75523	213.2	-9.64994
213	-32.5658	213	-8.86489	213	-9.52111
212.8	-32.7508	212.8	-8.97847	212.8	-9.26517
212.6	-32.9158	212.6	-9.02902	212.6	-9.43719
212.4	-32.7538	212.4	-8.93042	212.4	-9.65335
212.2	-32.7391	212.2	-9.03961	212.2	-9.88336
212	-32.8776	212	-8.98991	212	-9.82938
211.8	-33.033	211.8	-8.92047	211.8	-9.72743
211.6	-33.4415	211.6	-8.95829	211.6	-9.47011
211.4	-33.342	211.4	-8.95889	211.4	-9.34939
211.2	-33.3148	211.2	-9.15729	211.2	-9.74735
211	-33.6338	211	-8.74388	211	-9.80492
210.8	-33.7642	210.8	-8.39779	210.8	-9.30406
210.6	-33.9768	210.6	-8.7242	210.6	-9.49004
210.4	-33.9029	210.4	-8.85115	210.4	-9.55879
210.2	-33.9629	210.2	-8.60269	210.2	-9.35929
210	-34.187	210	-8.51197	210	-9.52242
209.8	-34.3667	209.8	-8.48206	209.8	-9.59114
209.6	-34.3827	209.6	-8.25466	209.6	-9.24526
209.4	-34.0615	209.4	-8.21634	209.4	-9.21554
209.2	-34.4505	209.2	-8.33332	209.2	-9.66729
209	-34.2059	209	-8.1082	209	-9.52064
208.8	-33.8875	208.8	-7.75215	208.8	-9.27474
208.6	-33.8861	208.6	-7.8244	208.6	-9.06816
208.4	-34.0153	208.4	-7.98431	208.4	-9.03352
208.2	-33.9314	208.2	-8.07532	208.2	-8.8843
208	-33.7472	208	-7.59854	208	-8.65092
207.8	-33.5867	207.8	-7.57287	207.8	-8.82128
207.6	-33.3326	207.6	-7.67204	207.6	-8.68198
207.4	-32.6643	207.4	-7.67682	207.4	-8.56808
207.2	-32.1141	207.2	-7.56203	207.2	-7.86631
207	-31.8847	207	-7.15432	207	-7.76127
206.8	-31.2013	206.8	-7.23945	206.8	-8.17203
206.6	-30.3761	206.6	-7.33485	206.6	-8.02097
206.4	-29.4495	206.4	-6.91746	206.4	-7.56421
206.2	-28.9692	206.2	-6.1907	206.2	-7.20663
206	-27.9402	206	-6.10648	206	-7.13039
205.8	-27.2284	205.8	-6.16099	205.8	-7.19734
205.6	-26.219	205.6	-5.69815	205.6	-7.36983
205.4	-25.3135	205.4	-5.73231	205.4	-6.98924
205.2	-24.4331	205.2	-5.53958	205.2	-6.53935
205	-22.9347	205	-5.84472	205	-6.26934
204.8	-21.3959	204.8	-5.55539	204.8	-6.15659
204.6	-20.3599	204.6	-5.02787	204.6	-5.94694
204.4	-19.2977	204.4	-4.94894	204.4	-5.93079
204.2	-18.249	204.2	-4.81751	204.2	-5.1891
204	-16.5978	204	-3.94665	204	-4.54408
203.8	-15.0576	203.8	-3.66742	203.8	-4.07352
203.6	-13.4112	203.6	-3.81324	203.6	-3.98016
203.4	-12.3725	203.4	-3.19067	203.4	-3.6199
203.2	-12.0462	203.2	-2.8729	203.2	-3.8778
203	-9.90529	203	-2.73346	203	-3.38181
202.8	-8.2284	202.8	-2.63336	202.8	-3.08907
202.6	-6.43591	202.6	-2.21852	202.6	-2.69357
202.4	-4.78141	202.4	-1.72846	202.4	-2.2626
202.2	-3.08746	202.2	-1.50316	202.2	-1.677
202	-1.61767	202	-2.05453	202	-1.24502
201.8	0.18255	201.8	-3.95807	201.8	-1.70873
201.6	2.39098	201.6	-2.03678	201.6	-0.9802
201.4	2.94625	201.4	-1.00918	201.4	-0.2889
201.2	6.68223	201.2	-1.38069	201.2	-0.08824
201	8.69159	201	-2.17775	201	0.2544
200.8	6.96456	200.8	1.01944	200.8	1.57192
200.6	8.18491	200.6	1.04103	200.6	1.26126
200.4	11.77	200.4	-3.80276	200.4	0.49131
200.2	14.2029	200.2	-4.6877	200.2	1.96101
200	17.5781	200	1.08902	200	2.54621
199.8	19.1135	199.8	11.9795	199.8	3.06641
199.6	20.5767	199.6	6.56586	199.6	3.77811
199.4	22.8352	199.4	3.15751	199.4	4.12393
199.2	22.1187	199.2	-11.8534	199.2	5.11209
199	26.701	199	-13.0277	199	4.87327
198.8	29.4989	198.8	-29.5896	198.8	4.97444
198.6	31.9586	198.6	-24.3051	198.6	4.41627
198.4	33.7727	198.4	-19.3208	198.4	4.96498
198.2	34.0688	198.2	-22.2266	198.2	7.11469
198	32.8275	198	-27.9253	198	7.85926
197.8	23.5317	197.8	4.13722	197.8	7.70524
197.6	23.0764	197.6	13.2795	197.6	6.5506
197.4	26.5417	197.4	0.12008	197.4	6.23279
197.2	26.5801	197.2	-28.012	197.2	8.25008
197	31.633	197	-43.0452	197	6.88203
196.8	25.28	196.8	-3.05391	196.8	8.01146
196.6	18.4339	196.6	3.775	196.6	8.59579
196.4	-1.5424	196.4	-4.93023	196.4	9.79347
196.2	-13.6737	196.2	-20.653	196.2	11.5273
196	-2.02697	196	-24.2961	196	10.4059
195.8	5.48612	195.8	-26.1659	195.8	9.47862
195.6	18.0358	195.6	-37.8111	195.6	11.7144
195.4	26.7056	195.4	-44.135	195.4	13.6575
195.2	8.4294	195.2	4.63526	195.2	11.3072
195	14.785	195	3.70361	195	11.7104
194.8	21.9862	194.8	5.79125	194.8	16.2931
194.6	16.265	194.6	-7.05765	194.6	21.5428
194.4	11.1793	194.4	-4.22976	194.4	2.24374
194.2	-28.7006	194.2	3.60497	194.2	-8.41083
194	-9.84231	194	20.5261	194	0.26688
193.8	21.2551	193.8	12.2191	193.8	-30.4692
193.6	8.09113	193.6	-2.96419	193.6	-17.348
193.4	-31.3929	193.4	-24.5196	193.4	5.11051
193.2	0.437638	193.2	-13.4249	193.2	4.83634
193	14.432	193	-14.6262	193	-3.48957
192.8	-15.5132	192.8	-14.2267	192.8	-18.9605
192.6	-27.9038	192.6	-31.5913	192.6	-21.3775
192.4	20.9966	192.4	-10.9941	192.4	6.17259
192.2	17.5078	192.2	-19.7543	192.2	13.4538
192	5.76462	192	-16.2148	192	-28.1959
191.8	48.1637	191.8	-4.6965	191.8	-27.2221
191.6	34.5117	191.6	-18.7922	191.6	-13.6644
191.4	8.9146	191.4	10.9814	191.4	15.803
191.2	6.89587	191.2	5.8111	191.2	10.0752
191	-28.0619	191	-7.42713	191	-6.48556
190.8	-49.6564	190.8	-9.77665	190.8	-29.432
190.6	-11.6229	190.6	4.9686	190.6	9.7629
190.4	13.6916	190.4	-9.1181	190.4	11.0194
190.2	53.9636	190.2	44.0293	190.2	45.9125
190	33.76	190	18.4093	190	49.2106

## Sheet: Fig. S12c
2A
25 ºC (1)		90 ºC		25 ºC (2)			Temperature ramp
nm	CD	nm	CD	nm	CD		T (ºC)	CD
250	0.094878	250	0.172394	250	0.310569		25	-13.42
249.8	0.135005	249.8	0.100048	249.8	0.276729		25.5	-13.7905
249.6	0.08531	249.6	0.139987	249.6	0.333484		26	-13.954
249.4	0.104103	249.4	0.258306	249.4	0.352652		26.5	-13.7001
249.2	0.060857	249.2	0.198217	249.2	0.269985		27	-13.9084
249	0.063783	249	0.150098	249	0.276601		27.5	-13.5592
248.8	0.007858	248.8	0.137922	248.8	0.361601		28	-13.786
248.6	-0.017307	248.6	0.109748	248.6	0.308959		28.5	-13.7418
248.4	-0.011922	248.4	0.096759	248.4	0.256781		29	-13.5941
248.2	-0.007847	248.2	0.085075	248.2	0.205566		29.5	-13.5327
248	-0.135549	248	0.068249	248	0.144617		30	-13.9342
247.8	-0.03672	247.8	0.100056	247.8	0.255292		30.5	-13.8137
247.6	-0.034638	247.6	0.029989	247.6	0.271424		31	-13.638
247.4	-0.07639	247.4	0.04612	247.4	0.29181		31.5	-13.374
247.2	-0.077647	247.2	0.175527	247.2	0.262198		32	-13.409
247	-0.148165	247	0.061699	247	0.237659		32.5	-13.5763
246.8	-0.128135	246.8	-0.028404	246.8	0.199265		33	-13.1446
246.6	-0.123569	246.6	-0.041217	246.6	0.214208		33.5	-13.1614
246.4	-0.139531	246.4	-0.004672	246.4	0.249617		34	-13.4945
246.2	-0.115905	246.2	0.03478	246.2	0.251372		34.5	-12.9515
246	-0.164673	246	0.050845	246	0.17151		35	-12.8475
245.8	-0.23252	245.8	0.020675	245.8	0.140352		35.5	-12.8584
245.6	-0.297205	245.6	-0.021473	245.6	0.082871		36	-12.5845
245.4	-0.41467	245.4	-0.087412	245.4	0.072109		36.5	-12.7216
245.2	-0.485927	245.2	-0.08427	245.2	0.105953		37	-12.1856
245	-0.464289	245	-0.100128	245	0.196376		37.5	-12.1042
244.8	-0.455398	244.8	-0.002545	244.8	0.227372		38	-11.901
244.6	-0.461616	244.6	0.051488	244.6	0.126574		38.5	-11.4422
244.4	-0.556378	244.4	-0.100573	244.4	0.046832		39	-11.1452
244.2	-0.569038	244.2	-0.065538	244.2	0.105906		39.5	-10.7838
244	-0.626876	244	-0.077197	244	-0.032548		40	-10.4327
243.8	-0.680266	243.8	-0.069206	243.8	0.125035		40.5	-9.79057
243.6	-0.620287	243.6	-0.072627	243.6	0.205676		41	-9.08931
243.4	-0.76555	243.4	-0.078156	243.4	0.105122		41.5	-8.49112
243.2	-0.849798	243.2	-0.089038	243.2	0.085261		42	-8.04382
243	-0.896877	243	-0.187975	243	0.128976		42.5	-7.54657
242.8	-0.925851	242.8	-0.12691	242.8	0.165794		43	-6.99971
242.6	-0.966214	242.6	-0.191245	242.6	0.053542		43.5	-6.41541
242.4	-1.12788	242.4	-0.261747	242.4	-0.022846		44	-6.61487
242.2	-1.23767	242.2	-0.211281	242.2	-0.051654		44.5	-5.74774
242	-1.21712	242	-0.324451	242	-0.025189		45	-5.3133
241.8	-1.23317	241.8	-0.313946	241.8	0.071889		45.5	-5.09924
241.6	-1.41999	241.6	-0.337448	241.6	0.010328		46	-5.10055
241.4	-1.52685	241.4	-0.374731	241.4	-0.059807		46.5	-4.54792
241.2	-1.63673	241.2	-0.293345	241.2	-0.051679		47	-4.37589
241	-1.77384	241	-0.397825	241	-0.161108		47.5	-4.75605
240.8	-1.89765	240.8	-0.473913	240.8	-0.203682		48	-4.27162
240.6	-1.8417	240.6	-0.402649	240.6	-0.159925		48.5	-3.90827
240.4	-1.89778	240.4	-0.361202	240.4	-0.129591		49	-3.84648
240.2	-2.01558	240.2	-0.506875	240.2	-0.064956		49.5	-3.93719
240	-2.02515	240	-0.507362	240	-0.056699		50	-3.79581
239.8	-2.19617	239.8	-0.420072	239.8	-0.153969		50.5	-3.93155
239.6	-2.27117	239.6	-0.37075	239.6	-0.205175		51	-3.50549
239.4	-2.44907	239.4	-0.406419	239.4	-0.31788		51.5	-3.56221
239.2	-2.57123	239.2	-0.542368	239.2	-0.316922		52	-3.77763
239	-2.47843	239	-0.572789	239	-0.262535		52.5	-3.44677
238.8	-2.68886	238.8	-0.585968	238.8	-0.292834		53	-3.49719
238.6	-2.84905	238.6	-0.551855	238.6	-0.317204		53.5	-3.20556
238.4	-2.98017	238.4	-0.546159	238.4	-0.3535		54	-3.57098
238.2	-3.15113	238.2	-0.690462	238.2	-0.35931		54.5	-2.87476
238	-3.2733	238	-0.80957	238	-0.39085		55	-3.02728
237.8	-3.43787	237.8	-0.873013	237.8	-0.441309		55.5	-3.21213
237.6	-3.67514	237.6	-0.782448	237.6	-0.493223		56	-2.66007
237.4	-3.79981	237.4	-0.840968	237.4	-0.542279		56.5	-2.99927
237.2	-3.80031	237.2	-0.904283	237.2	-0.53072		57	-3.08147
237	-3.84796	237	-0.955109	237	-0.461401		57.5	-3.46597
236.8	-3.9123	236.8	-0.834099	236.8	-0.529402		58	-3.2366
236.6	-4.1043	236.6	-0.789604	236.6	-0.555673		58.5	-3.19017
236.4	-4.42597	236.4	-0.946095	236.4	-0.72776		59	-2.98967
236.2	-4.6349	236.2	-1.00294	236.2	-0.807592		59.5	-3.29877
236	-4.81735	236	-1.02109	236	-0.794065		60	-3.34031
235.8	-4.9633	235.8	-0.985981	235.8	-0.776357		60.5	-3.52361
235.6	-5.0204	235.6	-1.05479	235.6	-0.77452		61	-2.97983
235.4	-5.22788	235.4	-1.17213	235.4	-0.888573		61.5	-2.75338
235.2	-5.56375	235.2	-1.24263	235.2	-1.12085		62	-3.41126
235	-5.66709	235	-1.23122	235	-1.1425		62.5	-3.54575
234.8	-5.90714	234.8	-1.39112	234.8	-1.07686		63	-2.57699
234.6	-6.02916	234.6	-1.31026	234.6	-0.999301		63.5	-3.1859
234.4	-6.22637	234.4	-1.37742	234.4	-1.09344		64	-2.92647
234.2	-6.40119	234.2	-1.55324	234.2	-1.30818		64.5	-3.18689
234	-6.54854	234	-1.36784	234	-1.22467		65	-3.02251
233.8	-6.69748	233.8	-1.30264	233.8	-1.13392		65.5	-3.13372
233.6	-6.86955	233.6	-1.3838	233.6	-1.18211		66	-2.73541
233.4	-7.12561	233.4	-1.40712	233.4	-1.28864		66.5	-3.00838
233.2	-7.36226	233.2	-1.54279	233.2	-1.39731		67	-2.9878
233	-7.50045	233	-1.60347	233	-1.39204		67.5	-3.09902
232.8	-7.59284	232.8	-1.56454	232.8	-1.42592		68	-3.13609
232.6	-7.82625	232.6	-1.70698	232.6	-1.58323		68.5	-3.1626
232.4	-8.05795	232.4	-1.65761	232.4	-1.58807		69	-3.19026
232.2	-8.3281	232.2	-1.80322	232.2	-1.63751		69.5	-3.03038
232	-8.48555	232	-1.80749	232	-1.7093		70	-3.14679
231.8	-8.69834	231.8	-1.98178	231.8	-1.75452		70.5	-3.49154
231.6	-8.88441	231.6	-2.02478	231.6	-1.77173		71	-3.50288
231.4	-8.85218	231.4	-1.87487	231.4	-1.73699		71.5	-2.99977
231.2	-8.99486	231.2	-1.92101	231.2	-1.83904		72	-3.20646
231	-9.24059	231	-1.90462	231	-1.93694		72.5	-3.43873
230.8	-9.57006	230.8	-2.06637	230.8	-2.0016		73	-3.81528
230.6	-9.83995	230.6	-2.25407	230.6	-2.12872		73.5	-3.11404
230.4	-9.89017	230.4	-2.22433	230.4	-1.95116		74	-3.21381
230.2	-10.0868	230.2	-2.08379	230.2	-2.05137		74.5	-3.25029
230	-10.2747	230	-2.04997	230	-2.16574		75	-3.28644
229.8	-10.3106	229.8	-2.14574	229.8	-2.13745		75.5	-3.2849
229.6	-10.5097	229.6	-2.17933	229.6	-2.20312		76	-3.43262
229.4	-10.8503	229.4	-2.22876	229.4	-2.28038		76.5	-3.21679
229.2	-10.8995	229.2	-2.16596	229.2	-2.27883		77	-2.97032
229	-11.0561	229	-2.33834	229	-2.4224		77.5	-2.88975
228.8	-11.2293	228.8	-2.47333	228.8	-2.50873		78	-3.18928
228.6	-11.471	228.6	-2.54658	228.6	-2.69753		78.5	-3.02367
228.4	-11.469	228.4	-2.53053	228.4	-2.69669		79	-3.0169
228.2	-11.6336	228.2	-2.45997	228.2	-2.63639		79.5	-3.34007
228	-11.7698	228	-2.4467	228	-2.65451		80	-3.56176
227.8	-11.7858	227.8	-2.55531	227.8	-2.77745		80.5	-3.24365
227.6	-12.0465	227.6	-2.68552	227.6	-2.9445		81	-3.1541
227.4	-12.2258	227.4	-2.80278	227.4	-2.86658		81.5	-3.59434
227.2	-12.2662	227.2	-2.77961	227.2	-2.89847		82	-2.92018
227	-12.3379	227	-2.73851	227	-2.96124		82.5	-3.48734
226.8	-12.5183	226.8	-2.70395	226.8	-2.86064		83	-3.75011
226.6	-12.689	226.6	-2.8481	226.6	-2.97295		83.5	-3.7327
226.4	-12.7345	226.4	-2.91897	226.4	-3.14033		84	-3.24871
226.2	-12.7626	226.2	-2.95815	226.2	-3.18748		84.5	-3.37593
226	-12.8197	226	-3.06455	226	-3.30197		85	-3.40988
225.8	-12.8649	225.8	-3.06757	225.8	-3.32782		85.5	-3.42431
225.6	-12.9655	225.6	-3.0716	225.6	-3.21297		86	-3.38782
225.4	-13.0518	225.4	-3.04347	225.4	-3.25171		86.5	-3.26017
225.2	-13.1384	225.2	-3.05232	225.2	-3.23371		87	-3.24135
225	-13.2752	225	-3.0891	225	-3.25115		87.5	-3.31295
224.8	-13.4445	224.8	-3.21778	224.8	-3.35906		88	-3.74945
224.6	-13.3844	224.6	-3.1817	224.6	-3.25877		88.5	-3.12499
224.4	-13.5121	224.4	-3.23842	224.4	-3.37687		89	-3.41129
224.2	-13.5876	224.2	-3.30276	224.2	-3.5474		89.5	-3.37341
224	-13.7425	224	-3.35805	224	-3.49441		90	-3.16573
223.8	-13.7287	223.8	-3.39201	223.8	-3.38062
223.6	-13.6801	223.6	-3.42694	223.6	-3.4394
223.4	-13.7903	223.4	-3.39121	223.4	-3.58185
223.2	-13.8351	223.2	-3.42159	223.2	-3.60488
223	-13.8016	223	-3.51902	223	-3.77587
222.8	-14.0516	222.8	-3.41633	222.8	-3.76698
222.6	-14.0052	222.6	-3.37911	222.6	-3.87837
222.4	-13.8612	222.4	-3.35768	222.4	-3.91094
222.2	-13.8728	222.2	-3.38858	222.2	-3.95991
222	-13.9269	222	-3.68046	222	-4.02855
221.8	-13.9866	221.8	-3.57218	221.8	-4.05636
221.6	-14.143	221.6	-3.47764	221.6	-4.01368
221.4	-14.2575	221.4	-3.71392	221.4	-4.00596
221.2	-14.0516	221.2	-3.67571	221.2	-4.12862
221	-14.0518	221	-3.6266	221	-4.16291
220.8	-14.168	220.8	-3.80529	220.8	-4.09232
220.6	-14.1211	220.6	-3.83389	220.6	-4.11631
220.4	-14.1886	220.4	-3.7031	220.4	-4.00442
220.2	-14.1244	220.2	-3.86161	220.2	-4.06584
220	-14.0216	220	-3.73713	220	-4.00863
219.8	-14.1127	219.8	-3.59094	219.8	-4.04499
219.6	-14.0084	219.6	-3.63063	219.6	-3.99892
219.4	-14.082	219.4	-3.84296	219.4	-4.16658
219.2	-14.1408	219.2	-3.86236	219.2	-4.22534
219	-13.9526	219	-3.95751	219	-4.13621
218.8	-14.0532	218.8	-4.10448	218.8	-4.22564
218.6	-14.0629	218.6	-4.04495	218.6	-4.2079
218.4	-14.0849	218.4	-3.98304	218.4	-4.31447
218.2	-14.2149	218.2	-4.05226	218.2	-4.41966
218	-13.9845	218	-3.9698	218	-4.21685
217.8	-13.8802	217.8	-3.85941	217.8	-4.15653
217.6	-13.8761	217.6	-3.76679	217.6	-4.18691
217.4	-14.042	217.4	-3.8133	217.4	-4.35984
217.2	-14.1638	217.2	-3.99808	217.2	-4.36959
217	-14.3235	217	-4.09173	217	-4.40432
216.8	-14.1805	216.8	-3.95381	216.8	-4.29421
216.6	-14.0365	216.6	-4.01408	216.6	-4.31765
216.4	-14.0375	216.4	-3.77085	216.4	-4.26597
216.2	-13.9466	216.2	-3.76336	216.2	-4.24073
216	-14.2322	216	-4.11335	216	-4.57633
215.8	-14.1422	215.8	-3.9542	215.8	-4.40435
215.6	-14.0901	215.6	-3.95737	215.6	-4.37579
215.4	-14.3477	215.4	-4.19484	215.4	-4.67102
215.2	-14.2985	215.2	-4.03783	215.2	-4.48941
215	-14.1625	215	-4.08596	215	-4.4111
214.8	-14.3324	214.8	-4.08141	214.8	-4.37018
214.6	-14.2637	214.6	-4.09399	214.6	-4.27274
214.4	-14.1753	214.4	-4.21178	214.4	-4.49554
214.2	-14.1892	214.2	-4.10594	214.2	-4.41915
214	-14.0862	214	-4.0919	214	-4.48402
213.8	-14.1082	213.8	-3.95669	213.8	-4.51629
213.6	-14.2787	213.6	-3.99522	213.6	-4.40401
213.4	-14.1957	213.4	-4.18074	213.4	-4.3775
213.2	-14.4293	213.2	-4.08599	213.2	-4.51941
213	-14.4166	213	-4.0802	213	-4.35913
212.8	-14.4249	212.8	-4.04517	212.8	-4.39574
212.6	-14.4873	212.6	-4.20539	212.6	-4.58368
212.4	-14.4044	212.4	-4.21446	212.4	-4.47135
212.2	-14.371	212.2	-3.98964	212.2	-4.44803
212	-14.4032	212	-4.11587	212	-4.27204
211.8	-14.5096	211.8	-4.02437	211.8	-4.3006
211.6	-14.8294	211.6	-3.98811	211.6	-4.59411
211.4	-14.9832	211.4	-4.17023	211.4	-4.62464
211.2	-15.1219	211.2	-4.21643	211.2	-4.59024
211	-15.1507	211	-4.03482	211	-4.5328
210.8	-15.0331	210.8	-3.9086	210.8	-4.43454
210.6	-15.1942	210.6	-4.17967	210.6	-4.39411
210.4	-15.1705	210.4	-4.06889	210.4	-4.2261
210.2	-15.2025	210.2	-3.79337	210.2	-4.12644
210	-15.5716	210	-3.99162	210	-4.44746
209.8	-15.4546	209.8	-3.97168	209.8	-4.41384
209.6	-15.4805	209.6	-3.8235	209.6	-4.23397
209.4	-15.4676	209.4	-3.83061	209.4	-4.15894
209.2	-15.8958	209.2	-3.98777	209.2	-4.23246
209	-15.671	209	-3.75007	209	-4.42704
208.8	-15.4186	208.8	-3.73963	208.8	-4.40688
208.6	-15.5072	208.6	-3.83649	208.6	-4.32699
208.4	-15.6099	208.4	-3.93585	208.4	-4.34297
208.2	-15.4784	208.2	-4.07692	208.2	-4.33924
208	-15.4973	208	-3.90584	208	-3.98326
207.8	-15.5008	207.8	-3.71365	207.8	-4.1554
207.6	-15.4016	207.6	-3.76067	207.6	-3.9946
207.4	-15.3402	207.4	-3.77115	207.4	-3.8184
207.2	-15.3556	207.2	-3.71358	207.2	-3.94186
207	-15.0645	207	-3.51043	207	-3.877
206.8	-14.6802	206.8	-3.55885	206.8	-4.09101
206.6	-14.308	206.6	-3.60662	206.6	-3.73944
206.4	-14.1656	206.4	-3.4026	206.4	-3.59121
206.2	-13.9668	206.2	-3.20375	206.2	-3.37464
206	-13.7092	206	-3.45042	206	-3.29215
205.8	-13.1472	205.8	-3.08562	205.8	-3.37842
205.6	-12.8133	205.6	-2.65457	205.6	-3.3799
205.4	-12.4347	205.4	-2.70099	205.4	-3.25874
205.2	-12.2004	205.2	-2.68406	205.2	-3.06614
205	-11.6319	205	-2.97022	205	-3.02519
204.8	-11.305	204.8	-2.98746	204.8	-2.89113
204.6	-10.9705	204.6	-2.53279	204.6	-2.51768
204.4	-10.5255	204.4	-2.38269	204.4	-2.71709
204.2	-9.90741	204.2	-2.29002	204.2	-2.31511
204	-8.98705	204	-1.9704	204	-2.0874
203.8	-8.50194	203.8	-1.92002	203.8	-2.39769
203.6	-8.17953	203.6	-2.16645	203.6	-2.22995
203.4	-7.83241	203.4	-1.55545	203.4	-1.71732
203.2	-7.2227	203.2	-1.67027	203.2	-1.67981
203	-6.47666	203	-1.54132	203	-1.38888
202.8	-6.16621	202.8	-1.00325	202.8	-1.44485
202.6	-5.34448	202.6	-0.30417	202.6	-1.46634
202.4	-4.34812	202.4	-1.07637	202.4	-0.79144
202.2	-3.69158	202.2	-1.43395	202.2	-0.58484
202	-2.73275	202	-1.40272	202	-0.53607
201.8	-2.12778	201.8	-0.40761	201.8	-0.69135
201.6	-1.68768	201.6	-0.26372	201.6	-0.16269
201.4	-1.23281	201.4	-0.57948	201.4	0.37055
201.2	0.17953	201.2	-0.97376	201.2	0.25697
201	1.44769	201	-1.26772	201	0.16139
200.8	1.562	200.8	-2.46992	200.8	0.27818
200.6	2.12193	200.6	-0.80163	200.6	0.57095
200.4	3.61222	200.4	-0.59104	200.4	0.24243
200.2	4.38925	200.2	0.22414	200.2	0.7333
200	5.22596	200	1.25914	200	1.50697
199.8	5.74383	199.8	-0.83758	199.8	1.91118
199.6	7.39376	199.6	0.90053	199.6	1.77032
199.4	8.55378	199.4	4.8893	199.4	1.92432
199.2	9.45586	199.2	7.48756	199.2	2.11023
199	10.9293	199	0.19994	199	2.56544
198.8	11.6979	198.8	-5.66808	198.8	2.92256
198.6	11.8445	198.6	3.04456	198.6	2.4052
198.4	11.4795	198.4	16.6756	198.4	2.87029
198.2	12.3898	198.2	16.6621	198.2	4.01422
198	13.1629	198	13.5943	198	4.04009
197.8	13.3086	197.8	9.01714	197.8	4.04779
197.6	12.127	197.6	-25.6232	197.6	3.34342
197.4	14.5751	197.4	-30.5184	197.4	2.97361
197.2	15.772	197.2	-24.3509	197.2	4.46892
197	17.0585	197	17.6028	197	5.48733
196.8	20.0562	196.8	11.7665	196.8	6.05836
196.6	17.0861	196.6	-16.3695	196.6	6.57079
196.4	11.0865	196.4	-40.6728	196.4	7.30747
196.2	15.9264	196.2	-42.7478	196.2	5.6846
196	15.6909	196	-33.05	196	5.61293
195.8	14.8655	195.8	-14.1775	195.8	5.99052
195.6	15.1463	195.6	-22.041	195.6	8.71815
195.4	21.7239	195.4	-28.0466	195.4	7.04408
195.2	15.3767	195.2	-11.7561	195.2	6.5111
195	-4.82779	195	-27.2411	195	8.39272
194.8	-1.44193	194.8	-16.5219	194.8	6.96995
194.6	6.26802	194.6	11.0193	194.6	10.1459
194.4	27.8131	194.4	-6.1794	194.4	9.18948
194.2	29.805	194.2	-11.7629	194.2	11.7599
194	23.6779	194	-29.7531	194	10.1072
193.8	2.39314	193.8	-29.9919	193.8	-19.8902
193.6	-9.13391	193.6	-5.67778	193.6	-4.87994
193.4	-14.0722	193.4	3.80711	193.4	15.7606
193.2	1.44516	193.2	-22.1556	193.2	27.647
193	1.53569	193	-32.837	193	5.15526
192.8	2.1428	192.8	-39.4795	192.8	2.031
192.6	-20.5828	192.6	-43.3271	192.6	-17.7823
192.4	32.37	192.4	6.98114	192.4	-2.69033
192.2	65.3175	192.2	22.4914	192.2	6.0749
192	41.8201	192	7.68054	192	0.33978
191.8	15.898	191.8	-4.3801	191.8	25.221
191.6	0.3986	191.6	-7.2593	191.6	35.0048
191.4	24.13	191.4	42.4876	191.4	36.7522
191.2	25.6776	191.2	28.3849	191.2	11.1868
191	-3.3183	191	19.4202	191	5.30197
190.8	-19.2037	190.8	6.4579	190.8	34.7927
190.6	9.3082	190.6	29.9118	190.6	33.7371
190.4	22.7984	190.4	4.46759	190.4	19.7633
190.2	35.4284	190.2	23.6833	190.2	47.2785
190	12.5682	190	51.9758	190	9.3314

## Sheet: Fig. S12d
1A2A
25 ºC (1)		90 ºC		25 ºC (2)			Temperature ramp
nm	CD	nm	CD	nm	CD		T (ºC)	CD
250	1.04876	250	-0.10769	250	0.01854		25	-25.3817
249.8	1.0322	249.8	-0.054753	249.8	0.034127		25.5	-25.4501
249.6	1.0339	249.6	0.04008	249.6	0.148821		26	-25.3694
249.4	1.04257	249.4	0.034904	249.4	0.152238		26.5	-25.4208
249.2	0.977974	249.2	-0.158573	249.2	-0.005679		27	-25.7361
249	1.00246	249	-0.236614	249	0.015843		27.5	-25.3983
248.8	1.01356	248.8	-0.171009	248.8	-0.003139		28	-25.5462
248.6	0.947985	248.6	-0.190158	248.6	0.011047		28.5	-24.7408
248.4	0.950189	248.4	-0.197179	248.4	0.014841		29	-25.2418
248.2	0.930619	248.2	-0.175233	248.2	-0.032459		29.5	-24.8882
248	0.903663	248	-0.224142	248	-0.047314		30	-25.4844
247.8	0.92764	247.8	-0.224127	247.8	-0.019435		30.5	-25.4247
247.6	0.896476	247.6	-0.285363	247.6	-0.068504		31	-24.9422
247.4	0.904792	247.4	-0.375318	247.4	-0.042733		31.5	-24.7826
247.2	0.931544	247.2	-0.387167	247.2	-0.031172		32	-24.9235
247	0.927871	247	-0.359649	247	0.0237		32.5	-24.4024
246.8	0.871238	246.8	-0.405581	246.8	-0.04973		33	-24.4099
246.6	0.857639	246.6	-0.457781	246.6	-0.157796		33.5	-24.4183
246.4	0.885794	246.4	-0.396366	246.4	-0.173429		34	-24.1724
246.2	0.842498	246.2	-0.384124	246.2	-0.059122		34.5	-24.1219
246	0.753675	246	-0.48828	246	-0.11135		35	-23.6469
245.8	0.707007	245.8	-0.618447	245.8	-0.18546		35.5	-24.0023
245.6	0.703429	245.6	-0.643345	245.6	-0.260949		36	-23.7582
245.4	0.628731	245.4	-0.609324	245.4	-0.341457		36.5	-23.7469
245.2	0.595619	245.2	-0.603913	245.2	-0.399785		37	-22.8686
245	0.582038	245	-0.65565	245	-0.386414		37.5	-22.9948
244.8	0.580833	244.8	-0.581419	244.8	-0.344529		38	-22.8593
244.6	0.588377	244.6	-0.641252	244.6	-0.363713		38.5	-22.5258
244.4	0.545754	244.4	-0.783086	244.4	-0.380717		39	-22.4055
244.2	0.569095	244.2	-0.699827	244.2	-0.366622		39.5	-21.6015
244	0.447534	244	-0.81395	244	-0.45212		40	-21.538
243.8	0.388262	243.8	-0.883056	243.8	-0.532277		40.5	-20.7368
243.6	0.445886	243.6	-0.852472	243.6	-0.50832		41	-20.2476
243.4	0.399005	243.4	-0.935605	243.4	-0.522923		41.5	-19.1926
243.2	0.283102	243.2	-0.964812	243.2	-0.561542		42	-18.3126
243	0.167882	243	-1.02166	243	-0.570988		42.5	-17.3118
242.8	0.272752	242.8	-1.11427	242.8	-0.576051		43	-16.4643
242.6	0.296886	242.6	-1.12588	242.6	-0.609413		43.5	-16.1655
242.4	0.11997	242.4	-1.20627	242.4	-0.715394		44	-15.8804
242.2	0.004324	242.2	-1.20818	242.2	-0.851416		44.5	-14.4919
242	0.015982	242	-1.30712	242	-0.824377		45	-14.3536
241.8	-0.05019	241.8	-1.28694	241.8	-0.755913		45.5	-13.1111
241.6	-0.150241	241.6	-1.40059	241.6	-0.912762		46	-12.7833
241.4	-0.196198	241.4	-1.42065	241.4	-1.01489		46.5	-12.2742
241.2	-0.192981	241.2	-1.3997	241.2	-0.953977		47	-12.3501
241	-0.385347	241	-1.62715	241	-1.00508		47.5	-11.8416
240.8	-0.584142	240.8	-1.78903	240.8	-1.18238		48	-10.6398
240.6	-0.541685	240.6	-1.76341	240.6	-1.0903		48.5	-10.9213
240.4	-0.454349	240.4	-1.67202	240.4	-1.06613		49	-10.4737
240.2	-0.561471	240.2	-1.66463	240.2	-1.19533		49.5	-10.2669
240	-0.632308	240	-1.74866	240	-1.21155		50	-9.76996
239.8	-0.701677	239.8	-1.90452	239.8	-1.26355		50.5	-9.67831
239.6	-0.787241	239.6	-1.9023	239.6	-1.32056		51	-9.31369
239.4	-1.02604	239.4	-2.0113	239.4	-1.43323		51.5	-9.49807
239.2	-1.1651	239.2	-2.12553	239.2	-1.49034		52	-8.83933
239	-1.16884	239	-2.11377	239	-1.47542		52.5	-8.50316
238.8	-1.3406	238.8	-2.13021	238.8	-1.63882		53	-8.78632
238.6	-1.3206	238.6	-2.20282	238.6	-1.60284		53.5	-8.46391
238.4	-1.40794	238.4	-2.31537	238.4	-1.74759		54	-8.31562
238.2	-1.58386	238.2	-2.44305	238.2	-1.8592		54.5	-7.71386
238	-1.64596	238	-2.52571	238	-1.81925		55	-8.4768
237.8	-1.76921	237.8	-2.61512	237.8	-1.94906		55.5	-8.0908
237.6	-1.90986	237.6	-2.63574	237.6	-2.0479		56	-8.22468
237.4	-1.99746	237.4	-2.69088	237.4	-2.08479		56.5	-8.08906
237.2	-2.06907	237.2	-2.79391	237.2	-2.15496		57	-8.30265
237	-2.24177	237	-2.91508	237	-2.22077		57.5	-8.0817
236.8	-2.41236	236.8	-2.94673	236.8	-2.26682		58	-7.97656
236.6	-2.46284	236.6	-2.91598	236.6	-2.31603		58.5	-7.88625
236.4	-2.57228	236.4	-3.04454	236.4	-2.41642		59	-7.29321
236.2	-2.68336	236.2	-3.14914	236.2	-2.54575		59.5	-7.10651
236	-2.89598	236	-3.27266	236	-2.64928		60	-7.71819
235.8	-2.97897	235.8	-3.34996	235.8	-2.72233		60.5	-7.72939
235.6	-3.03936	235.6	-3.43686	235.6	-2.69415		61	-7.35856
235.4	-3.36123	235.4	-3.64467	235.4	-2.85128		61.5	-7.51808
235.2	-3.68182	235.2	-3.77474	235.2	-3.09426		62	-7.55194
235	-3.69894	235	-3.75428	235	-3.02038		62.5	-7.80057
234.8	-3.83232	234.8	-3.91345	234.8	-3.15369		63	-6.956
234.6	-3.83027	234.6	-3.86393	234.6	-3.25593		63.5	-7.18026
234.4	-4.03507	234.4	-3.98321	234.4	-3.34895		64	-7.28897
234.2	-4.35208	234.2	-4.20376	234.2	-3.42397		64.5	-7.03057
234	-4.3761	234	-4.19627	234	-3.45369		65	-7.49909
233.8	-4.39706	233.8	-4.20226	233.8	-3.52702		65.5	-7.41668
233.6	-4.47267	233.6	-4.24074	233.6	-3.54976		66	-7.02068
233.4	-4.8029	233.4	-4.41116	233.4	-3.62776		66.5	-6.90912
233.2	-5.17964	233.2	-4.57668	233.2	-3.90864		67	-7.42092
233	-5.28444	233	-4.54095	233	-4.02741		67.5	-7.45234
232.8	-5.34155	232.8	-4.59822	232.8	-4.08277		68	-7.38771
232.6	-5.49636	232.6	-4.77874	232.6	-4.19922		68.5	-7.59236
232.4	-5.58422	232.4	-4.85498	232.4	-4.18726		69	-7.30986
232.2	-5.93049	232.2	-4.93977	232.2	-4.28663		69.5	-6.87018
232	-6.11156	232	-5.01018	232	-4.43691		70	-7.57755
231.8	-6.18479	231.8	-5.01242	231.8	-4.54721		70.5	-7.39501
231.6	-6.37104	231.6	-5.16462	231.6	-4.7137		71	-7.33115
231.4	-6.43302	231.4	-5.35375	231.4	-4.61489		71.5	-7.35641
231.2	-6.55203	231.2	-5.44905	231.2	-4.71565		72	-7.28093
231	-6.64434	231	-5.40739	231	-4.80871		72.5	-7.33045
230.8	-6.9306	230.8	-5.59974	230.8	-4.98109		73	-7.51526
230.6	-7.21703	230.6	-5.71941	230.6	-5.18746		73.5	-7.30299
230.4	-7.20622	230.4	-5.79415	230.4	-5.11803		74	-7.05889
230.2	-7.30385	230.2	-5.73567	230.2	-5.16908		74.5	-7.25671
230	-7.48909	230	-5.66254	230	-5.27874		75	-7.49967
229.8	-7.58798	229.8	-5.84509	229.8	-5.41312		75.5	-7.71443
229.6	-7.74779	229.6	-6.02685	229.6	-5.51313		76	-7.49934
229.4	-7.90609	229.4	-6.1228	229.4	-5.63394		76.5	-7.14064
229.2	-7.99972	229.2	-6.11909	229.2	-5.53054		77	-7.47339
229	-8.24555	229	-6.21727	229	-5.69422		77.5	-7.00412
228.8	-8.45924	228.8	-6.28517	228.8	-5.90883		78	-7.91624
228.6	-8.5766	228.6	-6.50449	228.6	-5.94684		78.5	-7.48657
228.4	-8.59666	228.4	-6.46685	228.4	-5.95855		79	-7.02524
228.2	-8.63268	228.2	-6.52095	228.2	-5.97177		79.5	-7.13455
228	-8.62506	228	-6.50799	228	-5.99564		80	-7.32262
227.8	-8.80873	227.8	-6.56728	227.8	-6.02867		80.5	-7.41174
227.6	-9.06324	227.6	-6.82751	227.6	-6.15065		81	-7.36159
227.4	-9.27779	227.4	-6.86619	227.4	-6.20434		81.5	-7.29208
227.2	-9.26194	227.2	-6.87837	227.2	-6.25693		82	-7.27368
227	-9.27997	227	-6.85395	227	-6.33646		82.5	-7.80344
226.8	-9.39047	226.8	-6.9434	226.8	-6.31535		83	-7.66422
226.6	-9.56498	226.6	-7.12429	226.6	-6.44168		83.5	-7.61992
226.4	-9.80274	226.4	-7.20955	226.4	-6.57663		84	-7.17079
226.2	-9.7503	226.2	-7.21453	226.2	-6.67107		84.5	-7.26027
226	-9.8141	226	-7.22146	226	-6.81948		85	-7.65975
225.8	-9.9126	225.8	-7.34966	225.8	-6.83257		85.5	-7.21768
225.6	-9.99261	225.6	-7.39078	225.6	-6.78945		86	-7.44308
225.4	-10.0221	225.4	-7.40252	225.4	-6.92035		86.5	-7.57442
225.2	-9.97708	225.2	-7.48583	225.2	-6.93283		87	-7.72067
225	-10.0616	225	-7.52662	225	-7.01259		87.5	-7.47154
224.8	-10.233	224.8	-7.63902	224.8	-7.07835		88	-7.74807
224.6	-10.2646	224.6	-7.55815	224.6	-6.91301		88.5	-7.23258
224.4	-10.3426	224.4	-7.71534	224.4	-7.09572		89	-7.58757
224.2	-10.4165	224.2	-7.81913	224.2	-7.30797		89.5	-7.4166
224	-10.5543	224	-7.92607	224	-7.29185		90	-7.05983
223.8	-10.5012	223.8	-7.84381	223.8	-7.20426
223.6	-10.5478	223.6	-7.93493	223.6	-7.31877
223.4	-10.4904	223.4	-7.89192	223.4	-7.38075
223.2	-10.4648	223.2	-7.83939	223.2	-7.14017
223	-10.6093	223	-8.04755	223	-7.22945
222.8	-10.7852	222.8	-8.05837	222.8	-7.45493
222.6	-10.8596	222.6	-7.96301	222.6	-7.51664
222.4	-10.8509	222.4	-7.98284	222.4	-7.36688
222.2	-10.9554	222.2	-8.1667	222.2	-7.39691
222	-10.9507	222	-8.18308	222	-7.64089
221.8	-10.8242	221.8	-8.15767	221.8	-7.49066
221.6	-10.8819	221.6	-8.22999	221.6	-7.44383
221.4	-10.908	221.4	-8.35156	221.4	-7.48219
221.2	-10.8773	221.2	-8.34434	221.2	-7.44499
221	-10.8027	221	-8.30402	221	-7.38007
220.8	-10.8086	220.8	-8.23484	220.8	-7.44938
220.6	-10.8774	220.6	-8.43903	220.6	-7.57157
220.4	-10.7567	220.4	-8.42028	220.4	-7.56228
220.2	-10.9437	220.2	-8.31785	220.2	-7.56587
220	-10.9066	220	-8.30085	220	-7.51606
219.8	-10.6287	219.8	-8.3912	219.8	-7.38935
219.6	-10.6511	219.6	-8.32743	219.6	-7.31657
219.4	-10.893	219.4	-8.38781	219.4	-7.42917
219.2	-10.9499	219.2	-8.48614	219.2	-7.55411
219	-10.8641	219	-8.605	219	-7.69832
218.8	-10.8341	218.8	-8.57674	218.8	-7.6946
218.6	-10.8475	218.6	-8.3763	218.6	-7.58085
218.4	-10.934	218.4	-8.40803	218.4	-7.5873
218.2	-11.0017	218.2	-8.53959	218.2	-7.60981
218	-10.9432	218	-8.34814	218	-7.55451
217.8	-10.761	217.8	-8.23097	217.8	-7.50755
217.6	-10.705	217.6	-8.21782	217.6	-7.41762
217.4	-10.743	217.4	-8.29176	217.4	-7.62334
217.2	-10.8091	217.2	-8.50379	217.2	-7.6999
217	-11.0016	217	-8.53726	217	-7.51487
216.8	-10.8183	216.8	-8.22679	216.8	-7.37297
216.6	-10.6891	216.6	-8.26999	216.6	-7.50279
216.4	-10.8474	216.4	-8.27915	216.4	-7.78065
216.2	-10.8866	216.2	-8.2258	216.2	-7.61713
216	-10.902	216	-8.41963	216	-7.74127
215.8	-10.756	215.8	-8.2425	215.8	-7.66384
215.6	-10.7773	215.6	-8.32976	215.6	-7.67128
215.4	-10.9327	215.4	-8.67671	215.4	-7.97309
215.2	-10.7585	215.2	-8.49194	215.2	-7.57497
215	-10.8064	215	-8.05345	215	-7.42613
214.8	-10.8145	214.8	-8.04431	214.8	-7.65335
214.6	-10.7787	214.6	-8.11628	214.6	-7.51374
214.4	-10.8484	214.4	-8.3272	214.4	-7.48917
214.2	-10.83	214.2	-8.22726	214.2	-7.55044
214	-10.6451	214	-7.93846	214	-7.37791
213.8	-10.6391	213.8	-8.028	213.8	-7.38598
213.6	-10.9488	213.6	-8.32759	213.6	-7.72179
213.4	-10.9108	213.4	-8.37727	213.4	-7.86491
213.2	-10.9801	213.2	-8.34697	213.2	-7.63368
213	-11.0016	213	-8.07977	213	-7.55354
212.8	-11.1081	212.8	-8.13941	212.8	-7.55419
212.6	-11.1955	212.6	-8.43866	212.6	-7.63304
212.4	-11.2323	212.4	-8.42051	212.4	-7.69104
212.2	-11.0941	212.2	-8.51893	212.2	-7.57409
212	-11.1208	212	-8.42514	212	-7.50205
211.8	-11.2186	211.8	-8.33755	211.8	-7.60883
211.6	-11.3453	211.6	-8.36391	211.6	-7.70132
211.4	-11.2373	211.4	-8.31596	211.4	-7.96668
211.2	-11.4608	211.2	-8.34475	211.2	-8.10666
211	-11.6091	211	-8.31613	211	-7.80898
210.8	-11.5762	210.8	-8.38339	210.8	-7.63097
210.6	-11.544	210.6	-8.44612	210.6	-7.84897
210.4	-11.6541	210.4	-8.00222	210.4	-7.70749
210.2	-11.6648	210.2	-7.95492	210.2	-7.69767
210	-11.532	210	-8.15529	210	-8.04446
209.8	-11.7253	209.8	-8.11842	209.8	-8.03741
209.6	-11.8897	209.6	-8.05026	209.6	-7.80687
209.4	-11.857	209.4	-8.16511	209.4	-7.6802
209.2	-11.9441	209.2	-8.45413	209.2	-7.81371
209	-11.9591	209	-8.43879	209	-8.08126
208.8	-11.8066	208.8	-8.18554	208.8	-8.01814
208.6	-11.9929	208.6	-7.97527	208.6	-7.84293
208.4	-11.7982	208.4	-8.20326	208.4	-7.88015
208.2	-11.6161	208.2	-8.29329	208.2	-8.07537
208	-11.7797	208	-8.02242	208	-8.20918
207.8	-11.6098	207.8	-7.91676	207.8	-7.96678
207.6	-11.365	207.6	-8.26204	207.6	-7.80963
207.4	-11.5346	207.4	-8.28466	207.4	-7.8191
207.2	-11.5726	207.2	-8.49669	207.2	-7.8558
207	-11.5685	207	-8.20979	207	-8.06079
206.8	-11.2568	206.8	-7.9786	206.8	-8.13582
206.6	-11.0198	206.6	-7.55196	206.6	-7.7476
206.4	-10.7213	206.4	-7.89645	206.4	-7.81252
206.2	-10.224	206.2	-8.01298	206.2	-7.76168
206	-10.1115	206	-8.15407	206	-7.7453
205.8	-9.66181	205.8	-8.08055	205.8	-7.80796
205.6	-9.11117	205.6	-8.00938	205.6	-7.70717
205.4	-9.13731	205.4	-7.60768	205.4	-7.68822
205.2	-8.69416	205.2	-7.64084	205.2	-7.904
205	-8.69176	205	-7.80372	205	-7.90869
204.8	-8.39518	204.8	-8.3487	204.8	-7.62275
204.6	-7.72181	204.6	-8.41538	204.6	-7.27035
204.4	-7.1027	204.4	-7.48825	204.4	-7.29877
204.2	-6.34239	204.2	-7.45538	204.2	-7.34324
204	-5.77943	204	-7.44034	204	-7.48543
203.8	-5.48606	203.8	-6.56331	203.8	-7.20027
203.6	-4.92951	203.6	-6.69826	203.6	-6.96885
203.4	-4.50138	203.4	-7.4173	203.4	-6.69856
203.2	-4.16497	203.2	-7.432	203.2	-7.19206
203	-3.51134	203	-6.39915	203	-7.20113
202.8	-3.00514	202.8	-5.90412	202.8	-6.75036
202.6	-2.25974	202.6	-6.16377	202.6	-6.38829
202.4	-1.59328	202.4	-5.80405	202.4	-6.58242
202.2	-1.24391	202.2	-4.93983	202.2	-6.23131
202	-0.71861	202	-6.09677	202	-5.74836
201.8	0.23631	201.8	-7.16585	201.8	-5.9555
201.6	1.22122	201.6	-4.06578	201.6	-5.66053
201.4	1.90683	201.4	-4.09689	201.4	-5.44461
201.2	2.26678	201.2	-4.3045	201.2	-5.12364
201	3.28531	201	-1.82723	201	-4.67298
200.8	4.64923	200.8	-5.91283	200.8	-4.58788
200.6	4.76801	200.6	-2.45676	200.6	-4.3832
200.4	4.68026	200.4	-4.55654	200.4	-4.58747
200.2	5.62083	200.2	-9.2878	200.2	-4.79935
200	6.50727	200	-4.93768	200	-4.39243
199.8	7.46774	199.8	-8.95679	199.8	-3.59274
199.6	8.96466	199.6	-13.4402	199.6	-3.65271
199.4	9.45368	199.4	1.93128	199.4	-4.50966
199.2	10.0358	199.2	-2.69999	199.2	-3.70599
199	10.8605	199	-16.1122	199	-2.65436
198.8	11.6188	198.8	-10.1102	198.8	-2.75214
198.6	12.2363	198.6	-15.4177	198.6	-1.75182
198.4	12.2127	198.4	-24.0309	198.4	-1.80548
198.2	13.9772	198.2	-32.6201	198.2	-1.11303
198	13.9929	198	-38.0794	198	-0.12972
197.8	14.7436	197.8	-18.5677	197.8	-0.1641
197.6	15.4014	197.6	-27.1828	197.6	-1.31977
197.4	15.6318	197.4	-31.9237	197.4	-1.75263
197.2	15.3808	197.2	-35.5607	197.2	-0.42549
197	14.7547	197	-26.8546	197	-0.8572
196.8	15.8187	196.8	-26.602	196.8	-0.48263
196.6	16.4288	196.6	-18.1455	196.6	3.41838
196.4	17.7636	196.4	-28.9709	196.4	5.18663
196.2	19.1549	196.2	-25.5461	196.2	2.31726
196	17.3409	196	-20.2153	196	0.12653
195.8	17.1092	195.8	1.05381	195.8	-1.18848
195.6	17.5653	195.6	9.95755	195.6	-0.63238
195.4	15.9265	195.4	8.83358	195.4	-0.62098
195.2	12.0101	195.2	-8.88442	195.2	9.6355
195	3.22638	195	-6.29234	195	3.89566
194.8	7.42785	194.8	13.8971	194.8	-3.54791
194.6	6.67012	194.6	8.73032	194.6	-0.66209
194.4	0.55695	194.4	-13.4522	194.4	23.9784
194.2	5.50764	194.2	-10.5143	194.2	32.5825
194	19.5454	194	-12.3944	194	14.351
193.8	-8.49853	193.8	-4.24038	193.8	-31.339
193.6	-27.6905	193.6	-8.39899	193.6	-3.20791
193.4	-3.4765	193.4	0.24745	193.4	15.2345
193.2	-2.76286	193.2	-27.8232	193.2	-7.39474
193	-18.4202	193	-16.9026	193	-22.0353
192.8	-30.0668	192.8	-4.2982	192.8	-19.5947
192.6	-20.5037	192.6	-14.2635	192.6	-20.302
192.4	13.3738	192.4	8.46507	192.4	2.84736
192.2	21.9108	192.2	-2.4699	192.2	17.4433
192	9.80792	192	0.14861	192	5.33245
191.8	17.5244	191.8	21.8158	191.8	20.261
191.6	5.4249	191.6	6.2203	191.6	12.8192
191.4	34.662	191.4	22.623	191.4	25.7503
191.2	13.4477	191.2	12.9501	191.2	15.1567
191	-32.6672	191	-18.3669	191	-11.3974
190.8	-12.0096	190.8	-8.98674	190.8	-9.51108
190.6	24.4154	190.6	26.4998	190.6	26.4269
190.4	14.5042	190.4	21.1415	190.4	7.36564
190.2	54.3235	190.2	26.1353	190.2	25.2088
190	52.9442	190	23.367	190	39.4985

[truncated: 2 more sheets: Fig. S14a, Fig. S14c]
